# Supplementary material for: Three putative DNA methyltransferases of Verticillium dahliae differentially contribute to DNA methylation that is dispensable for growth, development and virulence
Source: Epigenetics Chromatin. 2021 May 3;14:21. doi: 10.1186/s13072-021-00396-6 (PMC8091789; doi:10.1186/s13072-021-00396-6)
Supplement: Supplementary file 1 — Additional file 1: Table S1. Differentially expressed genes in the mutants relative to wild-type. Table S2. Primers used to generate homologous recombination knockout and complementation vectors in V. dahliae. Table S3. Primers used to confirm homologous recombination knockout and complementation vectors in V. dahliae. Table S4. Primers used to confirm gene deletion in V. dahliae. Table S5. Primers used for qPCR fungal biomass quantification of V. dahliae infecting tomato. Table S6. TE-mapping parameter. [file 13072_2021_396_MOESM1_ESM.xlsx]

## Sheet: TableS1_TEtranscriptsResults
Table S1. Differentially expressed genes in the mutants relative to wild-type
	∆Dim2 to WT						∆Dnmt5 to WT						∆Dim2∆Dnmt5 to WT						∆Rid to WT						∆Hp1 to WT						∆Dim5 to WT
	baseMean	log2FoldChange	lfcSE	stat	pvalue	padj	baseMean	log2FoldChange	lfcSE	stat	pvalue	padj	baseMean	log2FoldChange	lfcSE	stat	pvalue	padj	baseMean	log2FoldChange	lfcSE	stat	pvalue	padj	baseMean	log2FoldChange	lfcSE	stat	pvalue	padj	baseMean	log2FoldChange	lfcSE	stat	pvalue	padj
gene:ENSRNA049373465	1.82136	-0.264347	1.44896	-0.182439	0.855238	0.999824	1.64976	-0.59958	1.48125	-0.404779	0.68564	0.999974	1.64827	-0.519852	1.40753	-0.369337	0.711876	0.999937	1.31558	-1.49849	1.70392	-0.879437	0.379164	0.999931	1.2957	-1.3526	2.1072	-0.641896	0.520941	0.6266	1.32812	-1.63141	1.71592	-0.950749	0.341732	0.405975
gene:ENSRNA049373466	1.00679	-2.24047	1.9869	-1.12762	0.259479	0.999824	1.17285	-1.34579	1.73819	-0.774245	0.438786	0.999974	0.82112	-3.13364	2.18037	-1.43721	0.150659	0.999937	0.818827	-3.12794	2.15226	-1.45333	0.146132	0.999931	0.966904	-2.04468	2.2153	-0.92298	0.356017	0.474403	1.18085	-1.37677	1.7785	-0.774117	0.438862	0.501776
gene:ENSRNA049373467	8.52272	-0.192728	0.683559	-0.281948	0.777984	0.999824	9.19066	0.0275922	0.611461	0.045125	0.964008	0.999974	10.6915	0.497352	0.563816	0.882117	0.377713	0.999937	8.6708	-0.0612876	0.625217	-0.0980262	0.921912	0.999931	5.11659	-2.27993	1.1248	-2.02696	0.042667	0.0875059	7.21012	-0.821586	0.714296	-1.1502	0.25006	0.308829
gene:ENSRNA049373469	1.64335	0.00168809	1.48882	0.00113385	0.999095	0.999824	0.503734	0.865282	2.93296	0.29502	0.767978	0.999974	1.02375	2.27415	1.99302	1.14106	0.253846	0.999937	1.80422	0.326149	1.40924	0.231435	0.816977	0.999931	1.31554	-0.492797	2.13138	-0.231211	0.817151	0.866371	1.15669	-1.35021	1.94482	-0.694259	0.48752	0.549697
gene:ENSRNA049373470	2.16032	1.69832	1.4811	1.14666	0.251522	0.999824	1.31597	-0.737573	1.63267	-0.45176	0.651442	0.999974	1.65468	0.0799533	1.46727	0.0544911	0.956544	0.999937	1.85073	1.4524	1.43745	1.0104	0.312304	0.999931	1.74131	1.40053	1.71183	0.818149	0.413272	0.532525	2.30626	1.79892	1.36307	1.31975	0.186917	0.238651
gene:ENSRNA049373471	2.1636	1.14088	1.3037	0.875114	0.381512	0.999824	2.33237	1.84083	1.35143	1.36214	0.173155	0.999974	2.35614	1.90688	1.34715	1.41549	0.156926	0.999937	1.15788	-0.390586	1.72221	-0.226794	0.820584	0.999931	1.14585	-0.284332	1.86747	-0.152255	0.878986	0.913313	1.01731	-1.06372	1.87755	-0.56655	0.57102	0.628513
gene:ENSRNA049373473	21.4514	0.0151582	0.575037	0.0263603	0.97897	0.999824	1.50534	0.289723	1.53316	0.188972	0.850115	0.999974	1.1462	-0.421711	1.85682	-0.227115	0.820335	0.999937	26.7028	0.658075	0.402273	1.63589	0.101863	0.999931	17.5575	-0.393189	0.595254	-0.660539	0.508908	0.616568	27.2909	0.612414	0.386721	1.58361	0.113283	0.152199
gene:ENSRNA049373474	2.14847	-0.681366	1.28529	-0.530125	0.596026	0.999824	22.5727	0.158253	0.445491	0.355233	0.722415	0.999974	18.3521	-0.389446	0.475543	-0.81895	0.412815	0.999937	2.31414	-0.340329	1.24477	-0.273408	0.784539	0.999931	1.39878	-2.70122	2.05821	-1.31241	0.189381	0.288875	1.66733	-2.03752	1.61004	-1.26551	0.205689	0.260258
gene:ENSRNA049373477	0.491138	-2.43337	3.33283	-0.730121	0.465316	0.999824	2.48011	-0.202589	1.14716	-0.1766	0.859822	0.999974	1.64125	-1.91189	1.68093	-1.1374	0.25537	0.999937	0.816483	-0.516344	2.09566	-0.246388	0.805382	0.999931	1.42939	4.0472	2.25212	1.79706	0.0723261	0.134371	0.330187	1.81484	3.49236	0.519661	0.6033	0.657383
gene:ENSRNA049373478	8.31203	-0.601429	0.649919	-0.925392	0.354762	0.999824	0.657493	-1.48022	2.41139	-0.613846	0.539317	0.999974	1.14539	0.467242	1.82456	0.256084	0.797886	0.999937	8.62636	-0.386763	0.633742	-0.610285	0.541673	0.999931	3.14593	2.52872	1.43411	1.76327	0.0778549	0.142762	0.823425	-0.623277	2.10375	-0.29627	0.767024	0.805252
gene:ENSRNA049373479	2.00842	-0.0277352	1.24629	-0.0222542	0.982245	0.999824	8.16058	-0.677288	0.63539	-1.06594	0.28645	0.999974	7.64441	-0.842226	0.707318	-1.19073	0.233759	0.999937	1.33935	-1.52246	1.69931	-0.895929	0.370291	0.999931	9.21353	-0.0557268	0.806672	-0.0690824	0.944924	0.9609	12.7519	0.594468	0.536611	1.10782	0.26794	0.327545
gene:ENSRNA049373480	15.309	-0.206892	0.462703	-0.447138	0.654775	0.999824	1.51369	-1.03129	1.48173	-0.696	0.486429	0.999974	1.49093	-0.976223	1.5668	-0.623067	0.53324	0.999937	14.1155	-0.38766	0.492303	-0.787442	0.431023	0.999931	1.62998	-0.458912	1.70569	-0.269048	0.787893	0.844411	1.51993	-1.06793	1.52393	-0.700774	0.483444	0.545946
gene:ENSRNA049373482	0.822535	0.587569	2.13715	0.274931	0.783369	0.999824	15.4785	-0.177871	0.504048	-0.352884	0.724175	0.999974	16.6043	0.103192	0.459403	0.224622	0.822274	0.999937	7.82412	0.171276	0.789319	0.216992	0.828215	0.999931	21.7545	0.875356	0.501237	1.74639	0.0807427	0.146806	41.8572	2.01328	0.331129	6.08005	1.20144e-09	3.88845e-09
gene:ENSRNA049373484	7.73926	0.0623403	0.833682	0.074777	0.940392	0.999824	1.3256	1.58697	1.81209	0.875767	0.381157	0.999974	8.56268	0.395035	0.729109	0.541805	0.587953	0.999937	18.8875	0.105838	0.435558	0.242994	0.80801	0.999931	2.67938	3.90434	1.79701	2.17268	0.0298044	0.0653502	0.485768	2.37694	2.77502	0.85655	0.391694	0.4552
gene:ENSRNA049373486	19.246	0.0847595	0.437942	0.193541	0.846536	0.999824	6.92513	-0.277815	0.81603	-0.340448	0.733519	0.999974	0.662582	1.52342	2.43525	0.625571	0.531596	0.999937	1.47737	0.372765	1.75026	0.212977	0.831345	0.999931	7.64603	0.215005	0.95951	0.224078	0.822697	0.870288	1.14602	2.42376	1.89379	1.27984	0.200601	0.254518
gene:ENSRNA049373488	0.988188	-1.00172	2.44495	-0.40971	0.682019	0.999824	0.819704	1.86844	2.23721	0.835166	0.403624	0.999974	20.1659	0.279985	0.451578	0.620016	0.535247	0.999937	0.692809	1.56224	2.3615	0.661543	0.508264	0.999931	27.1506	1.07789	0.574518	1.87616	0.0606337	0.116768	26.462	2.54887	0.471614	5.40457	6.49638e-08	1.84593e-07
gene:ENSRNA049373490	9.84695	-0.0690605	0.662986	-0.104166	0.917038	0.999824	17.4452	-0.210383	0.44804	-0.469563	0.638667	0.999974	1.8068	0.852011	1.58669	0.536975	0.591285	0.999937	11.3331	0.389367	0.54954	0.708532	0.478615	0.999931	0.801063	-1.69751	3.9738	-0.427175	0.669252	0.749711	0.808519	1.82622	2.24597	0.81311	0.416155	0.479488
gene:ENSRNA049373491	0.495672	2.42359	3.32898	0.728028	0.466597	0.999824	1.81479	0.79698	1.5706	0.507435	0.611849	0.999974	9.47712	-0.109226	0.595192	-0.183514	0.854395	0.999937	0.51394	2.50939	2.73607	0.917151	0.359063	0.999931	6.87266	-1.13559	0.842972	-1.34713	0.177939	0.275125	38.4231	1.6126	0.343422	4.69568	2.65725e-06	6.50962e-06
gene:ENSRNA049373495	0.332351	1.84583	4.03714	0.457212	0.647519	0.999824	10.1657	0.0213757	0.577848	0.036992	0.970491	0.999974	25.7036	0.190371	0.402709	0.472726	0.636409	0.999937	25.9649	0.226191	0.399849	0.565692	0.571603	0.999931	0.511467	2.57132	3.99763	0.643211	0.520087	0.625811	0.99797	-1.03461	2.09281	-0.494364	0.621049	0.672692
gene:ENSRNA049373496	24.854	0.0306373	0.435578	0.0703372	0.943925	0.999824	25.3735	0.0853473	0.392115	0.217659	0.827695	0.999974	1.16946	-0.326877	1.84891	-0.176795	0.85967	0.999937	0.993746	-0.909047	1.97022	-0.461395	0.644515	0.999931	1.39633	4.01747	2.36664	1.69754	0.0895947	0.159295	7.07295	-1.38275	0.750954	-1.84132	0.0655742	0.092696
gene:ENSRNA049373497	1.31895	-0.0122053	1.89745	-0.00643246	0.994868	0.999824	0.992679	-1.01081	2.1252	-0.475629	0.634339	0.999974	17.4533	-0.029443	0.444622	-0.0662202	0.947203	0.999937	18.7058	0.16736	0.444106	0.376848	0.706287	0.999931	39.3208	1.27403	0.533796	2.38674	0.0169986	0.0406652	0.493027	2.39412	2.76143	0.866984	0.385951	0.450512
gene:ENSRNA049373498	0.496627	0.882404	3.42617	0.257548	0.796755	0.999824	16.3001	-0.315417	0.465566	-0.677491	0.498094	0.999974	16.7932	0.389448	0.547664	0.711108	0.477017	0.999937	16.5428	0.359656	0.53414	0.673336	0.500733	0.999931	0.964196	-0.827829	2.34023	-0.353738	0.723535	0.794599	46.4355	1.44885	0.31092	4.65988	3.16388e-06	7.70959e-06
gene:ENSRNA049373499	17.9407	-0.0163561	0.445799	-0.0366893	0.970733	0.999824	16.0361	0.196826	0.498531	0.394813	0.692981	0.999974	48.9225	0.550528	0.2893	1.90297	0.0570449	0.999937	42.7269	0.208618	0.30568	0.682472	0.494941	0.999931	15.1624	-0.32595	0.551439	-0.591089	0.55446	0.658555	1.65178	0.543389	1.49547	0.363356	0.716339	0.760224
gene:ENSRNA049373501	0.495672	2.42359	3.32898	0.728028	0.466597	0.999824	45.6883	0.313781	0.302124	1.03858	0.298999	0.999974	0.812852	0.628393	2.10519	0.298498	0.765323	0.999937	0.982988	1.05255	1.9565	0.537977	0.590593	0.999931	0.369939	2.09109	4.03295	0.5185	0.60411	0.699197	0.819465	1.83833	2.23805	0.821399	0.411419	0.474782
gene:ENSRNA049373502	16.0183	0.20077	0.541433	0.370812	0.710778	0.999824	0.82559	0.586967	2.07794	0.282476	0.777578	0.999974	4.96695	0.224929	0.850864	0.264354	0.791508	0.999937	5.50035	0.487668	0.795611	0.612948	0.539911	0.999931	22.3879	1.1459	0.700426	1.63601	0.101837	0.176223	17.8012	-0.0806522	0.447189	-0.180354	0.856875	0.881193
gene:ENSRNA049373505	0.659699	2.83634	3.01281	0.941428	0.346486	0.999824	4.50187	-0.133363	0.858842	-0.155282	0.876599	0.999974	11.8498	0.0596718	0.594937	0.100299	0.920107	0.999937	12.1549	0.137832	0.58076	0.23733	0.812401	0.999931	0.551446	2.67027	3.99167	0.668959	0.503522	0.614208	43.6255	2.24824	0.342908	6.55638	5.51295e-11	1.96612e-10
gene:ENSRNA049373506	39.0165	-0.122529	0.338345	-0.362143	0.717245	0.999824	10.7274	-0.318859	0.643409	-0.495576	0.620193	0.999974	4.27381	-0.178303	0.934957	-0.190708	0.848755	0.999937	4.15423	-0.276881	0.919352	-0.30117	0.763285	0.999931	50.4327	0.722913	0.477295	1.5146	0.129873	0.214082	55.6653	0.766755	0.275014	2.78806	0.00530254	0.00901541
gene:ENSRNA049373508	1.15418	1.32528	2.02656	0.653955	0.513141	0.999824	4.64911	-0.0132053	0.842473	-0.0156744	0.987494	0.999974	123.771	0.113038	0.18172	0.622047	0.533911	0.999937	122.866	0.0977712	0.178376	0.548119	0.58361	0.999931	3.26	-1.05191	1.14377	-0.919685	0.357737	0.476145	1.31432	1.54887	1.72259	0.899148	0.368574	0.433621
gene:ENSRNA049373511	6.0011	0.63314	0.84298	0.751074	0.452608	0.999824	118.991	-0.0721114	0.187469	-0.384657	0.700492	0.999974	1.31766	-0.714945	1.62482	-0.440015	0.659926	0.999937	1.15891	-1.27867	1.77158	-0.721765	0.470439	0.999931	15.8208	0.885319	0.801111	1.10511	0.26911	0.380957	4.66959	-0.061715	0.856047	-0.072093	0.942528	0.954238
gene:ENSRNA049373512	10.5606	-0.363013	0.668034	-0.543405	0.586851	0.999824	1.33821	-0.768093	1.60403	-0.478853	0.632043	0.999974	12.7918	0.165406	0.509026	0.324946	0.745222	0.999937	12.0885	0.0152583	0.527851	0.0289063	0.976939	0.999931	3.58609	-0.624235	1.03422	-0.60358	0.546123	0.650784	24.8703	1.64075	0.443751	3.69746	0.000217765	0.000439791
gene:ENSRNA049373513	4.6241	-0.0171188	1.06776	-0.0160325	0.987208	0.999824	12.4615	0.021012	0.509071	0.0412752	0.967077	0.999974	53.8491	-0.107902	0.290864	-0.37097	0.71066	0.999937	51.8601	-0.221303	0.262569	-0.842837	0.39932	0.999931	150.293	0.713088	0.365663	1.95012	0.0511617	0.10169	3.6699	-0.852306	0.995786	-0.855913	0.392046	0.455566
gene:ENSRNA049373514	129.095	0.163282	0.241222	0.676895	0.498473	0.999824	57.7802	0.0211725	0.251449	0.0842019	0.932896	0.999974	2.54207	0.255507	1.27276	0.200751	0.840893	0.999937	3.38509	0.952291	1.03273	0.922109	0.356471	0.999931	0.788409	-3.0119	2.73437	-1.1015	0.27068	0.38271	172.365	0.842991	0.155492	5.42143	5.9124e-08	1.68813e-07
gene:ENSRNA049373515	1.50521	-0.34543	1.4266	-0.242135	0.808675	0.999824	2.34651	-0.0272817	1.27917	-0.0213276	0.982984	0.999974	5.29381	-0.31794	0.859043	-0.370109	0.711301	0.999937	5.14194	-0.411257	0.813899	-0.505292	0.613354	0.999931	37.563	2.4609	0.655358	3.75505	0.000173308	0.000833128	0.85548	-3.24558	2.13421	-1.52074	0.128326	0.17003
gene:ENSRNA049373516	11.955	-0.0939708	0.570677	-0.164665	0.869207	0.999824	4.34032	-1.18843	0.923448	-1.28695	0.198112	0.999974	1.47909	-1.73072	1.65536	-1.04553	0.295778	0.999937	1.79944	-0.752846	1.38408	-0.543931	0.586489	0.999931	139.439	2.07392	0.359134	5.77477	7.70563e-09	1.09143e-07	27.6193	1.76998	0.386351	4.58128	4.62138e-06	1.10888e-05
gene:ENSRNA049373517	53.8754	-0.179973	0.288956	-0.622839	0.53339	0.999824	1.82101	-0.820189	1.35986	-0.603142	0.546414	0.999974	0.655209	1.4741	2.72725	0.540508	0.588847	0.999937	17.0758	-0.48896	0.454695	-1.07536	0.282214	0.999931	4.12048	1.45063	1.10985	1.30705	0.191195	0.290953	159.372	2.16782	0.17533	12.3642	4.08154e-35	4.51374e-34
gene:ENSRNA049373519	2.1783	-0.247527	1.24151	-0.199375	0.841969	0.999824	17.8673	-0.429816	0.441285	-0.974009	0.330052	0.999974	18.0897	-0.302286	0.445794	-0.678085	0.497718	0.999937	18.7335	0.0751646	0.435422	0.172625	0.862946	0.999931	0.877943	3.34728	2.65347	1.26148	0.207137	0.310327	2.99169	0.58396	1.11763	0.522497	0.601324	0.656327
gene:ENSRNA049373521	5.3258	-0.379233	0.788554	-0.480922	0.630572	0.999824	18.4756	-0.0468065	0.427444	-0.109503	0.912803	0.999974	20.0254	0.246037	0.411689	0.597628	0.550088	0.999937	9.26478	-0.0390741	0.675016	-0.0578861	0.953839	0.999931	9.40852	1.2268	0.756192	1.62234	0.10473	0.180313	0.485768	2.37694	2.77502	0.85655	0.391694	0.4552
gene:ENSRNA049373525	1.65674	-1.22541	1.54898	-0.791109	0.42888	0.999824	8.62207	-0.34707	0.650908	-0.533209	0.593889	0.999974	8.96777	-0.147762	0.656937	-0.224926	0.822037	0.999937	3.2746	-1.16852	1.08029	-1.08167	0.279398	0.999931	1.90769	-0.374739	2.05028	-0.182775	0.854975	0.895107	13.6393	1.79561	0.553744	3.24267	0.00118416	0.00219009
gene:ENSRNA049373527	19.0063	-0.222808	0.439475	-0.506986	0.612164	0.999824	4.81474	0.0856316	0.930662	0.0920115	0.926689	0.999974	3.62447	-0.753852	1.0014	-0.752801	0.451569	0.999937	4.31789	0.503783	0.914019	0.551173	0.581515	0.999931	12.8351	-1.53663	0.732931	-2.09655	0.0360334	0.076204	2.97311	0.606013	1.09218	0.554865	0.578987	0.635982
gene:ENSRNA049373529	22.1167	0.443286	0.488306	0.907804	0.363982	0.999824	4.47667	0.524533	0.892854	0.587479	0.556882	0.999974	3.63776	0.0508954	1.00377	0.0507044	0.959561	0.999937	1.32324	-2.65554	1.80974	-1.46736	0.142278	0.999931	12.767	-1.11825	0.599463	-1.86542	0.0621231	0.119076	12.991	-1.99134	0.575727	-3.45882	0.000542549	0.00104089
gene:ENSRNA049373530	10.9285	0.342584	0.656135	0.522124	0.601584	0.999824	1.84464	-0.83507	1.40539	-0.59419	0.552385	0.999974	1.68098	-1.15201	1.59279	-0.723261	0.469519	0.999937	43.3297	0.445079	0.292305	1.52265	0.127846	0.999931	5.1695	-2.7003	1.25547	-2.15082	0.0314901	0.0680819	15.8414	-0.58061	0.476854	-1.21758	0.223382	0.280183
gene:ENSRNA049373532	3.49127	-1.00685	1.19608	-0.841786	0.399908	0.999824	47.6256	0.610649	0.276365	2.20957	0.0271349	0.999974	40.7203	0.281404	0.300193	0.937407	0.348549	0.999937	163.92	0.723566	0.163232	4.43274	9.30426e-06	0.00650915	2.49802	2.79029	1.68958	1.65146	0.0986437	0.17208	6.01145	-2.09751	0.874928	-2.39735	0.0165143	0.0260104
gene:ENSRNA049373533	0.331998	1.8445	4.03726	0.456868	0.647766	0.999824	118.915	-0.195956	0.256615	-0.763616	0.445096	0.999974	149.371	0.496042	0.195111	2.54236	0.0110106	0.999937	2.64716	0.77483	1.21868	0.635793	0.524911	0.999931	5.39317	0.558616	0.980106	0.569954	0.568709	0.671394	1.64175	1.93473	1.6019	1.20777	0.227137	0.284302
gene:ENSRNA049373536	3.64578	-0.0122864	1.00065	-0.0122783	0.990204	0.999824	2.66479	0.71828	1.11335	0.645151	0.51883	0.999974	2.00544	0.0560511	1.29817	0.043177	0.96556	0.999937	2.4955	1.03193	1.2347	0.835768	0.403285	0.999931	0.363014	2.0673	4.03502	0.51234	0.608413	0.699197	5.14443	0.234801	0.859893	0.273059	0.784808	0.821208
gene:ENSRNA049373537	2.0117	-0.507275	1.36791	-0.37084	0.710756	0.999824	2.00852	0.458851	1.36761	0.335512	0.737239	0.999974	1.33897	-0.69053	1.7461	-0.39547	0.692496	0.999937	3.53231	0.734651	1.01095	0.726695	0.467413	0.999931	17.3654	3.18972	0.90682	3.51747	0.000435676	0.00185667	7.57235	1.61852	0.744827	2.17301	0.0297796	0.0447905
gene:ENSRNA049373538	39.3488	0.124428	0.322222	0.386157	0.699381	0.999824	2.36434	-0.456524	1.20432	-0.379072	0.704634	0.999974	2.00925	-0.981217	1.35041	-0.726605	0.467468	0.999937	1.52273	-0.93544	1.63988	-0.570433	0.568384	0.999931	1.65208	-1.0278	1.6436	-0.625334	0.531752	0.63767	2.82742	0.450589	1.10088	0.409297	0.682322	0.729653
gene:ENSRNA049373539	178.276	0.857678	0.202411	4.23731	2.26216e-05	0.0448397	1.51934	-1.03765	1.57163	-0.660239	0.5091	0.999974	2.02597	0.0446834	1.36751	0.0326751	0.973934	0.999937	17.4658	0.0502569	0.47326	0.106193	0.915429	0.999931	46.0117	0.690081	0.417926	1.65121	0.0986967	0.172102	44.8477	0.434035	0.292612	1.48331	0.137991	0.181651
gene:ENSRNA049373540	3.15481	1.09734	1.02144	1.07431	0.282684	0.999824	17.9289	0.0404868	0.468538	0.0864109	0.93114	0.999974	17.0272	-0.0313586	0.476478	-0.0658134	0.947526	0.999937	5.1991	0.921603	0.832581	1.10692	0.268328	0.999931	103.632	-0.415183	0.467206	-0.88865	0.374191	0.492797	104.182	-0.683149	0.229313	-2.97911	0.00289088	0.00508976
gene:ENSRNA049373542	1.17811	-1.34892	2.23079	-0.604683	0.545389	0.999824	4.48366	0.518451	0.92546	0.560209	0.575337	0.999974	4.87318	0.770112	0.865461	0.889828	0.373558	0.999937	1.85248	0.381509	1.52576	0.250045	0.802553	0.999931	3.20677	1.27751	1.14344	1.11725	0.263889	0.375491	3.79281	1.44569	1.00514	1.43829	0.150351	0.19617
gene:ENSRNA049373543	2.35624	-0.466627	1.48162	-0.314944	0.752804	0.999824	2.30052	0.843842	1.27763	0.660473	0.50895	0.999974	2.67142	1.21534	1.25911	0.965236	0.334426	0.999937	2.9763	-0.949679	1.08823	-0.872681	0.382837	0.999931	1.30635	-0.604608	2.12915	-0.283967	0.776436	0.835347	1.51729	-0.38315	1.60453	-0.238793	0.811266	0.843477
gene:ENSRNA049373544	2.01392	-0.0342439	1.3722	-0.0249554	0.980091	0.999824	2.84464	-1.28504	1.10887	-1.15887	0.246508	0.999974	2.65078	-1.53111	1.18726	-1.28961	0.197184	0.999937	58.8796	0.0246255	0.259132	0.0950306	0.924291	0.999931	1.83042	-1.23792	1.72062	-0.71946	0.471857	0.58639	2.52721	-0.276985	1.20539	-0.229789	0.818256	0.849319
gene:ENSRNA049373546	18.2318	0.0947917	0.493633	0.192029	0.84772	0.999824	58.9059	-0.0528175	0.241526	-0.218682	0.826897	0.999974	60.0174	0.0711364	0.25128	0.283096	0.777103	0.999937	1.64778	0.659864	1.48779	0.443518	0.657391	0.999931	2.76849	0.923707	1.50988	0.611774	0.540687	0.645944	3.3198	1.15111	1.08521	1.06073	0.288813	0.350263
gene:ENSRNA049373547	3.49127	-0.155708	0.999175	-0.155836	0.876162	0.999824	1.47666	0.321981	1.53678	0.209517	0.834045	0.999974	1.48711	0.402738	1.57718	0.255353	0.79845	0.999937	1.80173	-1.30704	1.61843	-0.807599	0.419321	0.999931	13.1831	-0.723859	0.842802	-0.858872	0.390411	0.510216	14.4873	-0.687845	0.521128	-1.31992	0.186863	0.238607
gene:ENSRNA049373548	2.6373	1.14266	1.27482	0.896332	0.370075	0.999824	2.14241	-0.67194	1.44756	-0.464189	0.642512	0.999974	2.29992	-0.337056	1.39458	-0.241689	0.809021	0.999937	2.38388	0.920072	1.23664	0.744007	0.456872	0.999931	2.7831	-0.696097	1.19869	-0.580716	0.561432	0.664782	2.68626	-1.19093	1.18922	-1.00144	0.316615	0.379668
gene:ENSRNA049373552	2.50926	-2.0203	1.32087	-1.52952	0.126135	0.999824	2.17185	0.654788	1.34406	0.487171	0.626137	0.999974	1.16718	-1.26927	1.85319	-0.684909	0.493401	0.999937	9.43031	0.312736	0.608981	0.513539	0.607574	0.999931	0.942588	-2.00578	2.78274	-0.720792	0.471037	0.585785	1.14938	-1.35479	1.87029	-0.724374	0.468836	0.531972
gene:ENSRNA049373554	54.7417	-0.271564	0.25896	-1.04867	0.294329	0.999824	7.77887	-0.322101	0.701759	-0.45899	0.646241	0.999974	8.91055	0.15896	0.689366	0.230588	0.817635	0.999937	1.68714	0.0157158	1.4853	0.0105808	0.991558	0.999931	2.41677	-1.82072	1.46445	-1.24328	0.213764	0.318227	3.18924	-0.833125	1.05716	-0.78808	0.43065	0.493968
gene:ENSRNA049373555	1.14612	-0.406575	1.75381	-0.231823	0.816675	0.999824	1.2002	-1.37965	1.89791	-0.726934	0.467266	0.999974	1.68334	-0.0012355	1.62531	-0.000760161	0.999393	0.999937	17.7924	0.029742	0.438874	0.067769	0.94597	0.999931	112.624	1.59659	0.489611	3.26094	0.00111043	0.0041867	101.194	1.22368	0.205977	5.94085	2.83547e-09	8.95009e-09
gene:ENSRNA049373556	1.97113	-0.992025	1.61539	-0.614107	0.539145	0.999824	18.1471	0.00738453	0.428542	0.0172318	0.986252	0.999974	17.7974	0.0243593	0.431359	0.0564711	0.954967	0.999937	0.851626	0.602285	2.07126	0.290782	0.771218	0.999931	0.970072	-0.756292	2.87521	-0.263039	0.792521	0.847479	1.62713	0.545506	1.58053	0.345141	0.729989	0.772328
gene:ENSRNA049373557	1.83041	0.233517	1.47202	0.158637	0.873955	0.999824	0.683004	-0.0652759	2.41574	-0.0270211	0.978443	0.999974	0.856375	0.59884	2.24301	0.266981	0.789484	0.999937	0.319767	1.84266	3.59406	0.512694	0.608165	0.999931	3.02455	0.549897	1.61328	0.340857	0.733211	0.802219	3.61743	0.777561	1.10822	0.701629	0.48291	0.545443
gene:ENSRNA049373558	8.76803	0.0448372	0.634865	0.0706247	0.943696	0.999824	56.6953	0.226454	0.257351	0.879943	0.37889	0.999974	48.6282	-0.137003	0.26771	-0.511759	0.60882	0.999937	54.5171	0.19567	0.253689	0.771301	0.440529	0.999931	3.33722	1.68958	1.3116	1.28819	0.197681	0.299054	5.91367	2.57241	0.928404	2.77079	0.00559206	0.00947385
gene:ENSRNA049373559	2.02963	0.433461	1.5712	0.27588	0.782641	0.999824	7.66542	0.233245	0.68122	0.342394	0.732055	0.999974	0.322157	1.84601	3.91333	0.471723	0.637124	0.999937	7.94484	0.406206	0.66109	0.614448	0.538919	0.999931	21.2667	2.09056	0.535538	3.90366	9.47481e-05	0.000491799	27.0395	2.36736	0.425481	5.56396	2.63728e-08	7.77375e-08
gene:ENSRNA049373560	17.4643	-0.0992208	0.434449	-0.228383	0.819348	0.999824	2.97875	0.304005	1.07393	0.283077	0.777118	0.999974	7.65874	0.300082	0.655255	0.457962	0.646979	0.999937	3.46525	0.746959	1.03603	0.720981	0.470921	0.999931	2.04062	0.614688	1.61051	0.381673	0.702704	0.777324	1.53306	-0.419188	1.62816	-0.257461	0.796823	0.831952
gene:ENSRNA049373561	0.518399	-0.974255	3.39289	-0.287146	0.774	0.999824	6.12022	0.0662841	0.745487	0.0889138	0.92915	0.999974	3.48249	0.749272	0.990111	0.756755	0.449196	0.999937	4.9559	-0.511265	0.842657	-0.606729	0.544031	0.999931	23.2704	0.809617	0.466655	1.73494	0.0827517	0.149644	36.5613	1.58183	0.332696	4.75458	1.98858e-06	4.92908e-06
gene:ENSRNA049373563	55.0075	0.149639	0.272116	0.549907	0.582383	0.999824	0.327719	1.82573	3.8359	0.475959	0.634104	0.999974	6.15865	0.148604	0.763969	0.194515	0.845773	0.999937	0.496795	2.4703	2.7658	0.89316	0.371772	0.999931	0.510858	-0.782976	4.03218	-0.194182	0.846034	0.888164	0.517823	-1.00741	2.79254	-0.360749	0.718287	0.762096
gene:ENSRNA049373565	6.66349	-0.160358	0.773367	-0.207351	0.835736	0.999824	0.670205	-1.50872	2.4015	-0.628238	0.529848	0.999974	0.343349	1.92483	3.82409	0.503344	0.614722	0.999937	0.493047	-2.3954	2.77454	-0.863351	0.387945	0.999931	39.076	-0.722388	0.650004	-1.11136	0.266414	0.378171	55.1341	0.118791	0.253135	0.469279	0.63887	0.68905
gene:ENSRNA049373567	2.98023	0.308878	1.03037	0.299774	0.764349	0.999824	5336.41	0.533712	0.35406	1.50741	0.131706	0.999974	0.493703	-2.39954	2.90396	-0.826301	0.408633	0.999937	4361.46	0.0784562	0.205625	0.381549	0.702796	0.999931	7.00515	0.178457	0.729896	0.244496	0.806847	0.858789	9.10772	0.63847	0.618906	1.03161	0.302255	0.364188
gene:ENSRNA049373569	4.95435	-0.593348	0.859618	-0.690247	0.490039	0.999824	1927.26	-0.435159	1.1403	-0.381618	0.702745	0.999974	4591.75	0.214642	0.364287	0.589212	0.555719	0.999937	1859.68	-0.466396	1.52165	-0.306507	0.759219	0.999931	3.72682	0.995137	1.07122	0.928979	0.3529	0.471288	12.2587	3.01122	0.688643	4.37268	1.22732e-05	2.83558e-05
gene:ENSRNA049373570	0.662024	2.84064	2.46279	1.15342	0.248737	0.999824	1.66548	1.20517	1.44861	0.831945	0.40544	0.999974	1694.72	-0.811934	1.03942	-0.781145	0.434717	0.999937	1.31883	0.77135	1.58966	0.48523	0.627513	0.999931	7.40455	0.726033	0.82771	0.877159	0.3804	0.499448	20.4871	2.52223	0.499122	5.05333	4.34173e-07	1.14785e-06
gene:ENSRNA049373571	0.671368	-1.50615	2.57286	-0.585398	0.55828	0.999824	5.10952	5.78657	3.91537	1.47791	0.139431	0.999974	1.69012	1.28349	1.45816	0.880216	0.378742	0.999937	6.23545	6.11416	3.914	1.56213	0.118258	0.999931	8.89822	4.15792	1.78467	2.3298	0.0198169	0.0464115	4.91415	3.10979	1.10324	2.81879	0.00482055	0.00824687
gene:ENSRNA049373572	4097.98	-0.178616	0.230833	-0.773789	0.439055	0.999824	13.5406	0.147962	2.34124	0.0631981	0.949609	0.999974	10.6312	6.88032	3.911	1.75922	0.07854	0.999937	12.488	-0.00274392	3.55706	-0.000771403	0.999385	0.999931	5673.8	0.840314	0.34584	2.42978	0.015108	0.0368722	4088.22	-0.228447	0.228774	-0.99857	0.318003	0.381038
gene:ENSRNA049373573	1311.67	-2.41953	1.11785	-2.16445	0.0304299	0.999824	5.63325	-0.0148412	0.899097	-0.0165068	0.98683	0.999974	19.8918	1.11933	2.45628	0.455702	0.648604	0.999937	50.4786	4.11539	1.73229	2.3757	NA	NA	2203.9	0.179175	0.976882	0.183415	0.854473	0.894822	2475.17	0.270345	0.917451	0.29467	0.768246	0.806394
gene:ENSRNA049373576	1.4945	0.981624	1.47124	0.667207	0.50464	0.999824	258.342	-1.12287	0.739459	-1.5185	0.128888	0.999974	0.483023	0.89158	3.00776	0.296427	0.766904	0.999937	1.17609	0.479842	1.65396	0.290116	0.771727	0.999931	0.997704	0.171768	1.9581	0.0877215	0.930098	0.950163	1.81624	1.35928	1.42606	0.953172	0.340503	0.40467
gene:ENSRNA049373578	6.42427	-6.13776	3.91371	-1.56827	0.116818	0.999824	0.510242	0.886468	2.92073	0.303509	0.761502	0.999974	4.71559	-0.478854	0.992956	-0.482251	0.629628	0.999937	259.543	-0.980762	0.79004	-1.24141	0.214455	0.999931	0.907535	3.39183	3.95848	0.856852	0.391527	0.510885	6.52136	-6.17835	3.9137	-1.57865	0.114417	0.153539
gene:ENSRNA049373579	0.663155	1.4689	3.19099	0.460328	0.645281	0.999824	24.3158	8.03715	3.90857	2.05629	0.0397547	0.999974	1.00602	0.0627282	1.96725	0.0318862	0.974563	0.999937	24.0882	8.06328	3.90864	2.06294	0.0391184	0.882799	15.6089	0.676692	1.93345	0.349993	0.726344	0.796856	4.16753	-1.13293	1.03382	-1.09587	0.273134	0.333173
gene:ENSRNA049373581	45.192	3.90706	1.83512	2.12905	NA	NA	24.151	8.02734	3.90858	2.05377	0.0399977	0.999974	344.223	-0.00786948	0.137611	-0.0571862	0.954397	0.999937	24.0882	8.06328	3.90864	2.06294	0.0391184	0.882799	93.1636	5.10045	1.78719	2.85389	NA	NA	1.32797	0.682929	1.58965	0.42961	0.667479	0.71604
gene:ENSRNA049373582	1.33315	0.723034	1.66486	0.434292	0.664077	0.999824	0.857071	-1.95281	2.24899	-0.868304	0.385228	0.999974	15.8068	7.45204	3.90961	1.90608	NA	NA	1.00673	-0.993531	1.96851	-0.504711	0.613761	0.999931	260.955	-0.785877	0.657201	-1.19579	0.231777	0.339507	337.397	-0.179202	0.15199	-1.17904	0.238383	0.295941
gene:ENSRNA049373583	292.637	-0.608125	1.42785	-0.425903	0.670179	0.999824	23.9871	8.01751	3.90859	2.05125	0.0402423	0.999974	1.86531	0.8339	1.41749	0.588293	0.556336	0.999937	24.4204	8.08304	3.90861	2.06801	0.0386393	0.878161	1.63058	3.11895	2.51237	1.24144	0.214445	0.319053	1.319	2.64458	1.83754	1.4392	0.150095	0.195877
gene:ENSRNA049373585	0.332351	1.84583	4.03714	0.457212	0.647519	0.999824	1.32956	-1.60797	1.98518	-0.809985	0.417949	0.999974	1.47413	-0.962018	1.75188	-0.549136	0.582912	0.999937	1.31271	-1.53149	1.83571	-0.834275	0.404126	0.999931	26.647	8.26963	3.90853	2.11579	0.0343627	0.0733675	37.519	21.9554	3.90792	5.61818	NA	NA
gene:ENSRNA049373586	0.332351	1.84583	4.03714	0.457212	0.647519	0.999824	24.151	8.02734	3.90858	2.05377	0.0399977	0.999974	219.044	0.277971	0.262476	1.05903	0.289585	0.999937	23.9284	8.05367	3.90865	2.06047	0.0393532	0.88474	26.1025	8.23985	3.90857	2.10815	0.035018	0.0744785	1.03252	-1.08594	1.96017	-0.554006	0.579575	0.636486
gene:ENSRNA049373587	0.85914	-1.95388	2.45257	-0.796664	0.425646	0.999824	199.994	-0.0468218	0.210489	-0.222443	0.823969	0.999974	0.975008	0.0566101	1.94827	0.0290566	0.976819	0.999937	0.825751	0.61158	2.08894	0.29277	0.769698	0.999931	1.01106	-0.837801	2.87121	-0.291794	0.770444	0.830661	2.80375	0.81706	1.19589	0.683226	0.494464	0.556665
gene:ENSRNA049373589	1.32893	-1.59968	1.9963	-0.801323	0.422944	0.999824	1.1495	0.412863	1.70037	0.242808	0.808154	0.999974	10.3281	0.236055	0.573513	0.411594	0.680637	0.999937	0.857439	1.96269	2.08336	0.942077	0.346153	0.999931	26.482	8.26067	3.90854	2.11349	0.0345587	0.0737117	0.996773	0.940509	1.8864	0.498575	0.618079	0.670293
gene:ENSRNA049373590	54.8379	21.3785	3.90756	5.47105	NA	NA	7.52852	-0.872683	0.801612	-1.08866	0.276304	0.999974	0.32173	-1.78688	3.91804	-0.456065	0.648343	0.999937	192.032	-0.0867588	0.181815	-0.477182	0.633232	0.999931	1.66775	-0.362811	2.1221	-0.170968	0.864249	0.901841	0.823794	0.555873	2.10478	0.264101	0.791702	0.827443
gene:ENSRNA049373593	0.822535	0.587569	2.13715	0.274931	0.783369	0.999824	0.33033	-1.86024	3.82376	-0.486496	0.626616	0.999974	9.68307	-0.157857	0.609187	-0.259127	0.795537	0.999937	1.65758	1.29347	1.61171	0.802543	0.422239	0.999931	26.647	8.26963	3.90853	2.11579	0.0343627	0.0733675	677.117	2.48052	0.110431	22.4622	9.73612e-112	5.71524e-110
gene:ENSRNA049373594	178.026	-0.404323	0.209485	-1.93008	0.0535968	0.999824	9.69882	-0.229798	0.632162	-0.363511	0.716223	0.999974	10.0629	0.00290616	0.613123	0.00473993	0.996218	0.999937	8.53142	-0.328335	0.663913	-0.494545	0.620921	0.999931	0.678701	0.196933	3.10684	0.0633867	0.949459	0.963662	0.823366	-0.607149	2.10321	-0.288678	0.772828	0.810521
gene:ENSRNA049373595	0.48839	-2.42636	3.3372	-0.727064	0.467187	0.999824	11.4336	0.279292	0.57838	0.482886	0.629177	0.999974	4.78763	0.348603	0.865578	0.40274	0.687139	0.999937	0.481715	-0.825762	2.87504	-0.287217	0.773946	0.999931	0.712659	1.69688	3.01012	0.563724	0.572942	0.674824	13.5295	0.80821	0.539295	1.49864	0.133967	0.176748
gene:ENSRNA049373596	9.97685	0.0771444	0.853678	0.0903671	0.927995	0.999824	4.13659	-0.131026	0.918005	-0.142729	0.886504	0.999974	1.36459	0.779843	1.64062	0.475333	0.634549	0.999937	11.3882	0.305502	0.557731	0.547758	0.583858	0.999931	767.402	2.82736	0.313063	9.03127	1.69693e-19	1.04542e-17	0.819097	0.530785	2.20878	0.240307	0.810092	0.842672
gene:ENSRNA049373597	0.822781	0.577487	2.46117	0.234639	0.814489	0.999824	0.848169	-0.630808	2.06612	-0.30531	0.76013	0.999974	1.80556	0.308035	1.44248	0.213546	0.830901	0.999937	11.0185	0.247896	0.59247	0.418411	0.675647	0.999931	0.98404	0.201735	2.27671	0.088608	0.929393	0.949596	11.8499	0.305799	0.559461	0.546595	0.584657	0.6413
gene:ENSRNA049373599	10.8532	0.105845	0.631301	0.167662	0.866849	0.999824	1.82304	0.254775	1.34128	0.189949	0.849349	0.999974	17.8399	0.336867	0.467337	0.720823	0.471018	0.999937	4.45712	0.163964	0.876187	0.187133	0.851556	0.999931	21.3234	1.88484	0.771661	2.44258	0.0145828	0.0357511	7.50179	-1.19478	0.716336	-1.66791	0.0953332	0.130331
gene:ENSRNA049373600	8.77738	-0.505554	0.66425	-0.76109	0.446603	0.999824	18.2254	0.32258	0.523441	0.616268	0.537718	0.999974	6.64154	0.635429	0.713987	0.889973	0.37348	0.999937	1.16768	0.426918	1.79268	0.238144	0.811769	0.999931	0.674523	0.234964	3.10764	0.0756085	0.939731	0.956999	4.14979	-0.158353	0.930556	-0.17017	0.864876	0.888329
gene:ENSRNA049373601	3.97743	-0.248606	0.946116	-0.262765	0.792732	0.999824	5.47392	0.0711006	0.76493	0.0929505	0.925943	0.999974	4.49281	0.369816	0.854646	0.432712	0.665224	0.999937	1.83139	0.337046	1.38537	0.24329	0.807781	0.999931	1.06893	2.44188	2.72956	0.894606	0.370998	0.489597	1.00935	-0.0928778	1.92028	-0.0483667	0.961424	0.969644
gene:ENSRNA049373602	1.1787	0.374806	1.71161	0.218979	0.826667	0.999824	3.00381	-1.01973	1.06868	-0.954192	0.339986	0.999974	3.65221	0.83694	1.02504	0.816491	0.41422	0.999937	17.8916	0.347583	0.447442	0.776824	0.437263	0.999931	10.8682	0.294684	0.646749	0.455639	0.64865	0.733086	2.79305	1.21545	1.15371	1.05352	0.292104	0.353639
gene:ENSRNA049373603	2.1431	0.666138	1.31567	0.506309	0.61264	0.999824	0.334227	1.84996	3.80889	0.485694	0.627184	0.999974	6.63446	-0.419159	0.813629	-0.515172	0.606433	0.999937	3.93178	-0.948453	0.946422	-1.00215	0.316273	0.999931	7.9738	-0.603654	0.77088	-0.78307	0.433586	0.552142	12.6122	-0.893441	0.545747	-1.6371	0.10161	0.13782
gene:ENSRNA049373605	15.8606	-0.0545564	0.493036	-0.110654	0.911891	0.999824	2.50421	-0.222399	1.16667	-0.190628	0.848817	0.999974	8.62592	-0.174791	0.61874	-0.282495	0.777564	0.999937	3.8208	-0.069891	0.929299	-0.0752083	0.940049	0.999931	5.22804	0.667157	0.980172	0.680653	0.496091	0.609418	65.3599	4.53044	0.417051	10.863	1.72895e-27	1.43531e-26
gene:ENSRNA049373606	5.3017	-0.0133866	0.840536	-0.0159263	0.987293	0.999824	7.5435	-0.0988527	0.750393	-0.131735	0.895194	0.999974	2.0195	1.61143	1.40213	1.14927	0.250444	0.999937	2.7788	0.177597	1.21821	0.145785	0.884091	0.999931	1.74086	1.391	1.80223	0.771823	0.440219	0.557066	3.8316	-0.179991	0.938589	-0.191768	0.847924	0.874325
gene:ENSRNA049373607	3.99131	-0.0175474	0.893222	-0.019645	0.984327	0.999824	8.33037	-0.368437	0.624448	-0.59002	0.555178	0.999974	3.67359	1.48205	1.05802	1.40078	0.161281	0.999937	7.72141	0.0466075	0.707881	0.0658409	0.947505	0.999931	2.73604	1.33497	1.25532	1.06345	0.287577	0.400883	1.4777	3.97788	1.82426	2.18054	0.0292174	0.0440251
gene:ENSRNA049373608	0.49835	2.43033	3.32484	0.730962	0.464803	0.999824	1.67494	1.18324	1.49597	0.790953	0.428972	0.999974	27.8537	-0.314481	0.408699	-0.769469	0.441615	0.999937	9.86035	0.208751	0.587686	0.355209	0.722433	0.999931	10.8396	-1.19231	0.752099	-1.58531	0.112896	0.191545	0.490524	2.3882	2.76608	0.86339	0.387923	0.452346
gene:ENSRNA049373610	3.0071	0.300719	1.13798	0.264257	0.791582	0.999824	3.13009	1.108	1.11511	0.993626	0.320405	0.999974	0.643674	-1.41161	2.74604	-0.514054	0.607214	0.999937	1.67213	1.24058	1.59086	0.779821	0.435496	0.999931	30.6955	3.50054	0.584534	5.98859	2.11662e-09	3.35356e-08	2.34384	-0.482282	1.2282	-0.392675	0.694559	0.740536
gene:ENSRNA049373611	6.55692	-0.55394	0.862846	-0.641992	0.520878	0.999824	32.4002	0.0594384	0.358417	0.165836	0.868286	0.999974	8.54591	0.229468	0.698632	0.328453	0.742569	0.999937	3.09672	1.15462	1.17701	0.980976	0.326605	0.999931	4.51658	0.495146	0.912612	0.542559	0.587433	0.687108	12.9243	1.18903	0.563944	2.10842	0.0349946	0.052084
gene:ENSRNA049373612	8.81576	-0.181623	0.600927	-0.302239	0.76247	0.999824	0.827432	-0.586842	2.27411	-0.258054	0.796365	0.999974	1.01393	2.27886	1.96949	1.15708	0.247238	0.999937	33.4105	0.219057	0.333262	0.657312	0.51098	0.999931	1.0829	3.64497	2.53526	1.43771	0.150516	0.240095	8.02183	-0.539155	0.665375	-0.810302	0.417766	0.481034
gene:ENSRNA049373613	1.51105	0.963044	1.57754	0.610472	0.541549	0.999824	8.65596	0.200549	0.658453	0.304577	0.760689	0.999974	9.84299	0.490509	0.586298	0.836621	0.402806	0.999937	0.482747	-2.37038	3.06938	-0.772268	0.439956	0.999931	2.13907	-0.515121	1.36146	-0.37836	0.705163	0.779549	1.66272	1.14102	1.51698	0.752169	0.45195	0.515076
gene:ENSRNA049373614	3.46152	1.32003	1.10925	1.19002	0.234039	0.999824	0.821994	1.87232	2.08083	0.899795	0.368229	0.999974	12.5097	0.0891851	0.514693	0.173278	0.862433	0.999937	7.66092	-0.069276	0.708551	-0.0977714	0.922114	0.999931	11.7017	1.14424	0.776453	1.47367	0.140571	0.227927	6.68101	2.49402	0.888521	2.80693	0.00500161	0.00853541
gene:ENSRNA049373615	31.8361	0.0161724	0.351296	0.0460365	0.963281	0.999824	8.82122	0.139365	0.631049	0.220847	0.825211	0.999974	25.6334	0.166086	0.366313	0.453399	0.650262	0.999937	8.26901	0.0418071	0.648446	0.0644727	0.948594	0.999931	7.71559	-0.388184	0.704983	-0.550629	0.581888	0.682701	27.9124	-0.43291	0.364592	-1.18738	0.235078	0.29219
gene:ENSRNA049373616	0.660062	-1.47888	3.18955	-0.463665	0.642888	0.999824	12.164	-0.061947	0.515259	-0.120225	0.904305	0.999974	0.992101	-0.895782	2.14871	-0.416892	0.676757	0.999937	11.6181	-0.114745	0.53772	-0.213393	0.831021	0.999931	1.03482	0.187118	2.28217	0.0819914	0.934654	0.953223	0.830743	-0.619914	2.21889	-0.279381	0.779953	0.816666
gene:ENSRNA049373617	7.99692	-0.0165061	0.754825	-0.0218674	0.982554	0.999824	25.776	0.11216	0.362347	0.309539	0.756912	0.999974	0.505024	-0.900584	2.97014	-0.303213	0.761728	0.999937	25.9309	0.204279	0.363409	0.562118	0.574036	0.999931	2.33098	0.611941	1.46636	0.41732	0.676444	0.7559	7.8269	-0.120718	0.689324	-0.175125	0.860981	0.884915
gene:ENSRNA049373619	0.660231	1.46785	2.58314	0.568242	0.569871	0.999824	0.822658	-1.89599	2.2662	-0.83664	0.402795	0.999974	9.03252	0.0489768	0.693623	0.0706102	0.943708	0.999937	0.640487	-2.78021	2.53335	-1.09744	0.272448	0.999931	19.1416	-1.75311	0.546493	-3.20792	0.00133698	0.0049025	5.06233	-2.38366	0.973637	-2.4482	0.0143572	0.022863
gene:ENSRNA049373620	8.47882	0.0336575	0.673425	0.0499796	0.960139	0.999824	0.352031	-1.93833	3.73785	-0.51857	0.604061	0.999974	0.676186	0.0471106	2.4492	0.0192351	0.984654	0.999937	0.342431	-1.85981	3.50264	-0.530973	0.595437	0.999931	3.19506	2.55698	2.39559	1.06737	0.285804	0.3995	8.57219	-1.46069	0.666076	-2.19298	0.0283091	0.0428076
gene:ENSRNA049373621	12.3042	-0.0222441	0.566148	-0.0392902	0.968659	0.999824	9.18733	0.0276871	0.624193	0.0443566	0.96462	0.999974	1.67582	0.622728	1.40441	0.44341	0.657469	0.999937	8.63099	-0.0694987	0.646213	-0.107548	0.914354	0.999931	5.88837	-0.821709	0.922218	-0.891014	0.372922	0.491363	22.0071	-0.403884	0.40597	-0.994862	0.319803	0.382935
gene:ENSRNA049373622	22.925	-0.225832	0.406036	-0.556187	0.578083	0.999824	0.846648	-1.92986	2.06881	-0.932834	0.350906	0.999974	2.30627	-0.814241	1.22261	-0.665984	0.505421	0.999937	1.18268	-0.350681	1.71307	-0.204709	0.8378	0.999931	4.43427	-2.90055	1.24426	-2.33115	0.0197454	0.0462767	0.665222	-2.89149	2.48591	-1.16315	0.244767	0.302926
gene:ENSRNA049373625	0.983115	-1.00391	2.37056	-0.423489	0.671938	0.999824	2.17304	-1.19477	1.25807	-0.94969	0.34227	0.999974	8.93867	-0.169776	0.635495	-0.267155	0.78935	0.999937	3.53437	0.480098	0.995838	0.482105	0.629732	0.999931	6.84457	-2.45788	0.912537	-2.69346	0.00707145	0.0195392	0.682916	-0.107395	2.38842	-0.044965	0.964135	0.971638
gene:ENSRNA049373626	0.352224	-1.94002	4.03224	-0.481128	0.630426	0.999824	9.64292	-0.0218314	0.607058	-0.0359626	0.971312	0.999974	9.24988	0.263176	0.652952	0.403055	0.686908	0.999937	8.9219	-0.166948	0.620369	-0.269111	0.787845	0.999931	18.9924	-0.625394	0.57566	-1.08639	0.277304	0.390293	8.7064	-0.17021	0.659483	-0.258096	0.796332	0.83158
gene:ENSRNA049373627	8.5032	-0.195999	0.693735	-0.282528	0.777539	0.999824	10.4131	0.497444	0.609178	0.816583	0.414167	0.999974	1.45511	-0.271084	1.67974	-0.161384	0.871791	0.999937	8.40871	0.00655026	0.663644	0.00987014	0.992125	0.999931	1.68292	0.793887	2.06813	0.383867	0.701077	0.776046	1.64657	1.9292	1.61463	1.19482	0.232157	0.289431
gene:ENSRNA049373629	0.331998	1.8445	4.03726	0.456868	0.647766	0.999824	1.31543	-0.728971	1.72986	-0.421405	0.673459	0.999974	0.989786	-0.924784	2.15082	-0.429968	0.667219	0.999937	0.967334	-2.13421	2.1044	-1.01417	0.310503	0.999931	0.494331	-0.782976	4.03218	-0.194182	0.846034	0.888164	0.853346	-1.96679	2.10081	-0.936203	0.349169	0.413857
gene:ENSRNA049373630	0.668089	-0.0457696	2.62264	-0.0174518	0.986076	0.999824	1.32233	-0.0115982	1.93807	-0.00598439	0.995225	0.999974	1.15965	-0.287104	2.27944	-0.125954	0.899769	0.999937	1.15363	-0.347368	1.74221	-0.199383	0.841963	0.999931	5.80448	-1.4357	0.985953	-1.45615	0.14535	0.233676	0.649735	2.79579	2.34434	1.19257	0.233038	0.290092
gene:ENSRNA049373632	1.01091	-1.0272	1.82875	-0.561692	0.574326	0.999824	1.63998	0.591826	1.61359	0.366775	0.713787	0.999974	208.194	0.0559711	0.139021	0.402609	0.687236	0.999937	0.790843	-1.80183	2.43574	-0.739745	0.459455	0.999931	0.853922	2.05919	2.83774	0.725643	0.468058	0.582993	9.31615	2.35018	0.750312	3.13228	0.00173457	0.00314466
gene:ENSRNA049373634	4.64385	1.05502	1.03025	1.02404	0.305815	0.999824	210.574	0.0164869	0.135862	0.121351	0.903413	0.999974	2.61061	-0.333477	1.2199	-0.273365	0.784573	0.999937	203.23	-0.00713427	0.138829	-0.0513889	0.959016	0.999931	0.964345	-0.901001	2.27867	-0.395407	0.692542	0.769014	9.79469	-0.00972164	0.599029	-0.016229	0.987052	0.989333
gene:ENSRNA049373635	9.14121	-0.176128	0.64536	-0.272915	0.784919	0.999824	2.32841	-0.860719	1.25522	-0.685714	0.492894	0.999974	1.03554	1.07551	2.17645	0.494156	0.621196	0.999937	2.31782	-0.77799	1.21382	-0.640944	0.521559	0.999931	1.0829	3.64497	2.53526	1.43771	0.150516	0.240095	8.92823	0.0650477	0.651036	0.0999141	0.920413	0.935749
gene:ENSRNA049373639	8.26316	-0.121338	0.698488	-0.173715	0.86209	0.999824	0.833723	0.544241	2.07224	0.262635	0.792832	0.999974	4.10763	-1.28864	0.975734	-1.32068	0.186607	0.999937	0.662189	1.52726	2.3906	0.638863	0.522912	0.999931	5.05692	1.36252	1.17281	1.16176	0.245334	0.354819	1.47731	-0.352269	1.63296	-0.215724	0.829203	0.857877
gene:ENSRNA049373640	0.980899	-2.20521	2.31016	-0.954573	0.339794	0.999824	4.30169	-1.17857	0.941575	-1.2517	0.21068	0.999974	2.11906	-0.621997	1.35943	-0.457541	0.647282	0.999937	4.93083	-0.518702	0.845877	-0.613212	0.539736	0.999931	7.52313	-0.597325	0.723238	-0.825903	0.408859	0.528072	1.32022	-0.0460881	1.7078	-0.0269868	0.97847	0.982914
gene:ENSRNA049373642	1.3211	-0.00906275	1.84667	-0.00490761	0.996084	0.999824	1.80962	-1.42353	1.58704	-0.896975	0.369732	0.999974	3.11698	-0.721142	1.04444	-0.690457	0.489907	0.999937	3.11195	0.511942	1.07688	0.475393	0.634507	0.999931	1.21257	1.56036	2.87591	0.542563	0.587431	0.687108	1.16037	0.355401	1.73487	0.204858	0.837683	0.864989
gene:ENSRNA049373643	0.327348	1.82681	4.03885	0.452309	0.651046	0.999824	3.80659	-0.137237	0.9311	-0.147392	0.882822	0.999974	24.2602	-0.101033	0.402883	-0.250775	0.801988	0.999937	3.76591	-0.0765255	0.960482	-0.0796741	0.936496	0.999931	7.22142	-0.331049	0.836653	-0.395683	0.692339	0.768855	1.14606	-0.427493	2.06304	-0.207215	0.835842	0.86352
gene:ENSRNA049373646	1.14355	-0.394543	2.32586	-0.169633	0.865298	0.999824	24.7405	-0.11568	0.385098	-0.300391	0.763879	0.999974	9.29355	0.284213	0.689456	0.412228	0.680172	0.999937	24.0827	-0.11771	0.382661	-0.307609	0.75838	0.999931	2.02203	0.709561	1.60277	0.442709	0.657977	0.741005	143.777	-1.48429	0.172797	-8.58981	8.71157e-18	4.73876e-17
gene:ENSRNA049373647	208.086	-0.0123123	0.144386	-0.0852733	0.932044	0.999824	11.0615	0.654015	0.638457	1.02437	0.305661	0.999974	1.19951	0.465288	1.81075	0.256958	0.797211	0.999937	10.0869	0.49909	0.636974	0.783532	0.433314	0.999931	0.799217	-1.70202	2.95079	-0.576802	0.564073	0.666851	2.65615	-0.415333	1.12724	-0.368452	0.712537	0.757032
gene:ENSRNA049373648	3.15475	0.142746	1.06732	0.133742	0.893607	0.999824	1.01299	-0.043891	1.80018	-0.0243815	0.980548	0.999974	1.78373	-1.3698	1.48113	-0.924833	0.355053	0.999937	0.847912	-0.543324	2.18888	-0.24822	0.803964	0.999931	0.832724	-0.383569	2.39366	-0.160244	0.872689	0.908407	0.653364	2.80203	2.34073	1.19708	0.231277	0.288537
gene:ENSRNA049373655	1.00509	0.972954	2.01535	0.482772	0.629258	0.999824	2.15046	-0.686652	1.24747	-0.550434	0.582022	0.999974	0.480312	0.891515	3.0132	0.29587	0.76733	0.999937	1.46513	-2.82605	1.78173	-1.58613	0.112711	0.999931	0.950532	-0.801976	2.96229	-0.270728	0.7866	0.843279	0.834241	0.510511	2.09538	0.243637	0.807512	0.840421
gene:ENSRNA049373658	5.12261	-0.475056	0.828337	-0.573506	0.566302	0.999824	1.00146	2.1953	1.98277	1.10719	0.268214	0.999974	3.14953	0.207702	1.02135	0.20336	0.838853	0.999937	0.685156	1.54633	2.36834	0.652919	0.513808	0.999931	139.499	-1.21836	0.30952	-3.9363	8.27491e-05	0.000437024	5.13276	-0.512261	0.871423	-0.587845	0.556636	0.614702
gene:ENSRNA049373659	2.14297	-0.676941	1.31406	-0.515152	0.606447	0.999824	3.31753	0.276416	0.995329	0.277713	0.781232	0.999974	2401.44	0.0866924	0.0959138	0.903857	0.366071	0.999937	5.5078	1.47151	0.826014	1.78146	0.0748371	0.999931	2.25989	-0.685876	1.31217	-0.522703	0.601181	0.698433	3.61166	0.764688	1.01001	0.75711	0.448984	0.51212
gene:ENSRNA049373660	3.46749	-0.424907	1.01028	-0.420584	0.674059	0.999824	2385.98	-0.0029577	0.0825308	-0.0358375	0.971412	0.999974	1390.58	-0.0150589	0.0852501	-0.176644	0.859788	0.999937	2388.98	0.0787873	0.0818999	0.961996	0.336052	0.999931	1.38507	1.75431	1.82033	0.963732	0.335181	0.452674	3.97617	-0.0426253	0.945246	-0.0450944	0.964032	0.971638
gene:ENSRNA049373664	26.08	0.0429924	0.421842	0.101916	0.918823	0.999824	1420.05	-0.0270449	0.0784286	-0.344835	0.730219	0.999974	4944.29	0.0762201	0.0694091	1.09813	0.272149	0.999937	1431.67	0.0744111	0.0803671	0.92589	0.354503	0.999931	3.48677	-1.97401	1.37507	-1.43557	0.151126	0.240826	0.493027	2.39412	2.76143	0.866984	0.385951	0.450512
gene:ENSRNA049373665	9.39743	0.256907	0.742222	0.346133	0.729243	0.999824	4890.44	-0.0272501	0.0666447	-0.408886	0.682623	0.999974	1681.8	0.10344	0.0783623	1.32003	0.186826	0.999937	4947.26	0.0843299	0.0610515	1.38129	0.16719	0.999931	1.57773	-1.80956	1.80154	-1.00445	0.315162	0.430911	21.345	-0.64569	0.414378	-1.55822	0.119182	0.159261
gene:ENSRNA049373667	0.516852	-2.4969	3.29355	-0.75812	0.448379	0.999824	1647.79	-0.0264898	0.0685114	-0.386648	0.699016	0.999974	2756.23	-0.0321145	0.101115	-0.317602	0.750787	0.999937	1675.73	0.0996953	0.0722219	1.3804	0.167463	0.999931	3.41238	-0.245878	1.10265	-0.222989	0.823544	0.870809	7.4231	-0.488738	0.752118	-0.649815	0.515812	0.576442
gene:ENSRNA049373668	1.81612	-1.41981	1.40557	-1.01014	0.31243	0.999824	2830.68	-0.027485	0.0787737	-0.348912	0.727156	0.999974	288.178	0.0172693	0.128431	0.134464	0.893036	0.999937	2862.43	0.0825867	0.0851433	0.969973	0.33206	0.999931	2.02082	4.5462	2.98872	1.52112	0.12823	0.211893	1.01298	-0.0861389	1.91836	-0.0449024	0.964185	0.971638
gene:ENSRNA049373672	0.819079	1.8704	2.46881	0.757615	0.448682	0.999824	267.401	-0.286005	0.131184	-2.18019	0.0292433	0.999974	411.182	-0.0274327	0.114057	-0.240516	0.80993	0.999937	276.017	-0.101858	0.128259	-0.794161	0.427102	0.999931	18.2105	-0.952701	0.500968	-1.90172	0.0572077	0.11161	1.65895	-2.05198	1.6591	-1.2368	0.21616	0.272117
gene:ENSRNA049373673	5.2964	1.34146	0.834235	1.60801	0.107833	0.999824	404.525	-0.151845	0.105435	-1.44018	0.149816	0.999974	1454.47	-0.00753276	0.080065	-0.0940831	0.925043	0.999937	405.5	-0.0606989	0.116587	-0.520631	0.602624	0.999931	6.82901	-0.495904	0.938677	-0.528301	0.59729	0.695304	5.57545	1.41956	0.864242	1.64256	0.100475	0.136486
gene:VDAG_JR2_Chr1g00010a	2361.56	-0.0280999	0.14078	-0.199602	0.841792	0.999824	1478.72	-0.033099	0.0774212	-0.427519	0.669002	0.999974	1716.22	-0.0459446	0.0734364	-0.625639	0.531552	0.999937	1437.88	-0.0348524	0.0749017	-0.465309	0.64171	0.999931	0.833324	-0.450367	2.3946	-0.188076	0.850817	0.891931	2128.82	-0.39303	0.0780145	-5.03791	4.70643e-07	1.2395e-06
gene:VDAG_JR2_Chr1g00020a	1394.13	-0.0761375	0.132647	-0.573986	0.565977	0.999824	1765.63	-0.0366789	0.0675815	-0.542737	0.587311	0.999974	1029.64	0.0686724	0.151313	0.453844	0.649941	0.999937	1749.59	0.0161718	0.071307	0.226791	0.820586	0.999931	1.2338	-3.66179	2.43795	-1.502	0.133098	0.21818	1299.48	-0.336541	0.075291	-4.46988	7.82645e-06	1.84119e-05
gene:VDAG_JR2_Chr1g00030a	5039.49	0.0641192	0.110782	0.578785	0.562734	0.999824	1061.35	0.0824993	0.131301	0.628321	0.529794	0.999974	2928.74	0.0504323	0.0782937	0.644142	0.519484	0.999937	944.835	-0.17802	0.102852	-1.73083	0.0834821	0.999931	2.45492	-0.400854	1.24217	-0.322704	0.746919	0.812197	4922.45	-0.0422468	0.0582283	-0.725537	0.468123	0.531357
gene:VDAG_JR2_Chr1g00040a	1687.12	0.0467282	0.0756308	0.617846	0.536677	0.999824	2800.13	-0.15544	0.0772062	-2.01331	0.0440817	0.999974	6950.56	0.0406748	0.0819192	0.496524	0.619525	0.999937	2940.27	0.0681888	0.0672611	1.01379	0.310682	0.999931	1.05855	2.42984	3.77332	0.643954	0.519606	0.625528	2109.63	0.592412	0.0688597	8.60318	7.75381e-18	4.22892e-17
gene:VDAG_JR2_Chr1g00050a	2730.68	-0.129089	0.108188	-1.19319	0.232796	0.999824	6955.15	-0.0300167	0.080732	-0.371807	0.710036	0.999974	1137.58	0.0713747	0.0989419	0.72138	0.470676	0.999937	7139.55	0.122511	0.0708917	1.72815	0.0839617	0.999931	2022.77	-0.294117	0.156171	-1.8833	0.0596595	0.115418	2293.26	-0.771045	0.0751753	-10.2566	1.10496e-24	8.11749e-24
gene:VDAG_JR2_Chr1g00060a	271.911	-0.227009	0.140287	-1.61818	0.105624	0.999824	1123.18	-0.0369843	0.0770247	-0.480161	0.631113	0.999974	2000.79	0.0107574	0.0952326	0.112959	0.910063	0.999937	1146.44	0.0998892	0.0760869	1.31283	0.18924	0.999931	1180.85	-0.383853	0.112105	-3.42405	0.000616946	0.00251434	324.683	0.24467	0.120558	2.02948	0.0424099	0.0622896
gene:VDAG_JR2_Chr1g00070a	412.449	-0.0878109	0.121396	-0.723342	0.46947	0.999824	1995.55	-0.0708349	0.0999585	-0.708643	0.478546	0.999974	160.236	0.073376	0.165806	0.442542	0.658097	0.999937	1911.47	-0.116858	0.0910822	-1.28299	0.199494	0.999931	4407.3	-0.129352	0.124379	-1.03998	0.298347	0.412679	488.817	0.344222	0.100386	3.429	0.000605802	0.00115758
gene:VDAG_JR2_Chr1g00080a	1471.45	-0.0418139	0.0949254	-0.440492	0.659581	0.999824	154.557	-0.104892	0.170076	-0.616739	0.537407	0.999974	124.154	0.0215072	0.187963	0.114423	0.908903	0.999937	149.26	-0.12635	0.166748	-0.757732	0.448611	0.999931	1884.05	0.515135	0.208437	2.47142	0.0134579	0.0334429	1240.53	-0.644817	0.0763214	-8.4487	2.94555e-17	1.56515e-16
gene:VDAG_JR2_Chr1g00090a	1752.09	-0.0537604	0.0769467	-0.698671	0.484758	0.999824	131.72	0.116391	0.18306	0.635807	0.524902	0.999974	12920.2	-0.00307906	0.111447	-0.0276279	0.977959	0.999937	121.82	-0.0282616	0.184895	-0.152852	0.878515	0.999931	2424.57	-0.288197	0.145006	-1.98749	0.0468683	0.0945225	1678.55	-0.224937	0.0684611	-3.28562	0.00101759	0.00189447
gene:VDAG_JR2_Chr1g00100a	1120.79	0.23669	0.490987	0.48207	0.629756	0.999824	13370	0.0230978	0.08354	0.276488	0.782173	0.999974	31.1159	0.154963	0.332722	0.465743	0.6414	0.999937	13205.9	0.0659548	0.083338	0.791413	0.428703	0.999931	237.428	-0.449225	0.196258	-2.28895	0.0220822	0.0508703	691.44	-1.61948	0.10964	-14.7708	2.25885e-49	3.77064e-48
gene:VDAG_JR2_Chr1g00110a	2916.65	-0.0287165	0.108132	-0.265568	0.790572	0.999824	33.2687	0.2664	0.346091	0.76974	0.441454	0.999974	20.3056	-0.181779	0.419747	-0.433068	0.664966	0.999937	31.7633	0.212193	0.340783	0.622662	0.533506	0.999931	399.084	0.0132399	0.193694	0.0683547	0.945503	0.961309	3047.14	0.0582159	0.0755378	0.770686	0.440893	0.503913
gene:VDAG_JR2_Chr1g00120a	7184.51	0.0682337	0.106411	0.641229	0.521374	0.999824	23.3013	0.146377	0.392952	0.372507	0.709516	0.999974	651.903	-0.012463	0.0926635	-0.134497	0.893009	0.999937	20.8943	-0.083849	0.407691	-0.205668	0.83705	0.999931	1215.63	-0.428529	0.102697	-4.17273	3.00974e-05	0.00017799	8021.02	0.329279	0.0661476	4.97795	6.42619e-07	1.66795e-06
gene:VDAG_JR2_Chr1g00130a	1166.14	0.0757893	0.131883	0.574669	0.565515	0.999824	653.192	-0.0804038	0.0872689	-0.921334	0.356876	0.999974	4050.75	0.0178977	0.0797293	0.224481	0.822383	0.999937	656.45	0.0141977	0.0881055	0.161144	0.87198	0.999931	1511.59	-0.298884	0.103546	-2.88649	0.00389562	0.011939	1099.78	-0.134281	0.0764666	-1.75607	0.0790764	0.110012
gene:VDAG_JR2_Chr1g00140a	2021.36	-0.027196	0.149274	-0.182188	0.855435	0.999824	4122.46	-0.00397553	0.0605884	-0.0656154	0.947684	0.999974	2706.77	0.0334078	0.0765667	0.436322	0.662603	0.999937	4091.45	0.0528021	0.0686033	0.769674	0.441494	0.999931	838.921	-0.425406	0.212706	-1.99997	0.0455031	0.0922049	1363.16	-1.65153	0.0872174	-18.9358	5.78279e-80	1.85079e-78
gene:VDAG_JR2_Chr1g00150a	165.207	0.0932235	0.182831	0.509888	0.61013	0.999824	2696.52	-0.0504541	0.0819114	-0.615959	0.537921	0.999974	4011.05	0.0363128	0.0854284	0.425067	0.670788	0.999937	2677.63	0.00889469	0.0724247	0.122813	0.902255	0.999931	2679.1	-0.079416	0.120873	-0.657021	0.511167	0.618143	126.649	-0.827418	0.180271	-4.58986	4.43534e-06	1.06672e-05
gene:VDAG_JR2_Chr1g00160a	124.551	-0.0372517	0.201055	-0.185281	0.853009	0.999824	4006.08	-0.0397953	0.0696953	-0.57099	0.568007	0.999974	485.343	-0.0390836	0.112667	-0.346895	0.72867	0.999937	4016.13	0.0464259	0.0706301	0.65731	0.510982	0.999931	7197.23	0.258213	0.254369	1.01511	0.310053	0.42539	112.603	-0.394708	0.198179	-1.99167	0.046407	0.0675845
gene:VDAG_JR2_Chr1g00170a	12636.5	-0.137992	0.148448	-0.929565	0.352596	0.999824	504.968	0.00233384	0.101261	0.0230477	0.981612	0.999974	476.294	0.0664699	0.117064	0.567807	0.570166	0.999937	503.009	0.0698413	0.100913	0.692094	0.488878	0.999931	962.919	-0.295104	0.104622	-2.82067	0.00479229	0.0141472	9589.99	-1.22133	0.0726273	-16.8163	1.85274e-63	4.23397e-62
gene:VDAG_JR2_Chr1g00180a	31.3154	0.105582	0.402533	0.262294	0.793095	0.999824	502.554	0.144619	0.0960751	1.50527	0.132256	0.999974	752.055	0.0454676	0.0929402	0.489214	0.624691	0.999937	467.804	0.0215635	0.108385	0.198953	0.842299	0.999931	1313.01	-1.40571	0.233679	-6.01555	1.79277e-09	2.88365e-08	25.0701	-0.643252	0.376853	-1.7069	0.0878402	0.121089
gene:VDAG_JR2_Chr1g00190a	22.7654	0.0879355	0.402374	0.218542	0.827007	0.999824	748.948	-0.0388695	0.0900915	-0.431445	0.666145	0.999974	13855.7	0.0311224	0.0685273	0.45416	0.649714	0.999937	750.367	0.0455164	0.0885785	0.513853	0.607355	0.999931	108.06	-1.15924	0.312194	-3.71322	0.000204639	0.000961874	14.7777	-1.63906	0.535669	-3.05985	0.00221449	0.00395225
gene:VDAG_JR2_Chr1g00200a	647.585	-0.100718	0.105764	-0.952287	0.340951	0.999824	13719.3	-0.070942	0.0515358	-1.37656	0.168648	0.999974	1372.5	-0.0119559	0.0788105	-0.151704	0.87942	0.999937	13728.1	0.0111205	0.05414	0.205403	0.837257	0.999931	94.5329	-0.728444	0.252459	-2.88539	0.00390929	0.0119751	762.023	0.314682	0.0873985	3.60055	0.000317546	0.000627793
gene:VDAG_JR2_Chr1g00210a	3990.44	-0.0942786	0.0827435	-1.13941	0.254533	0.999824	1382.31	-0.0647053	0.0882224	-0.733435	0.463293	0.999974	2473.75	0.00281732	0.0789421	0.0356884	0.971531	0.999937	1357.28	-0.0372587	0.076532	-0.486838	0.626373	0.999931	9332.1	-0.976093	0.208473	-4.68211	2.83937e-06	2.16554e-05	3763.45	-0.318432	0.0614761	-5.17978	2.2215e-07	6.01957e-07
gene:VDAG_JR2_Chr1g00220a	2735.1	-0.00385977	0.0832425	-0.0463678	0.963017	0.999824	2525.34	-0.0101892	0.0697205	-0.146144	0.883808	0.999974	356.369	0.162265	0.117342	1.38284	0.166715	0.999937	2506.13	0.0464129	0.0738964	0.628081	0.529951	0.999931	18.6221	-1.6505	0.639276	-2.58182	0.00982796	0.0256323	2587.58	-0.210751	0.0672697	-3.13293	0.00173072	0.00313815
gene:VDAG_JR2_Chr1g00230a	3937.15	-0.0858151	0.0902711	-0.950637	0.341789	0.999824	364.685	0.156801	0.115736	1.35481	0.175478	0.999974	475.984	-0.100748	0.113405	-0.888393	0.374329	0.999937	342.391	0.0584872	0.116011	0.504153	0.614154	0.999931	13.8427	-1.54544	0.58888	-2.62437	0.00868096	0.0231596	3812.23	-0.225616	0.0661208	-3.41218	0.000644448	0.00122764
gene:VDAG_JR2_Chr1g00240a	516.542	0.0717342	0.111499	0.643362	0.519989	0.999824	502.765	-0.0131992	0.105275	-0.125378	0.900224	0.999974	192.59	0.192454	0.14374	1.33891	0.180601	0.999937	486.097	-0.0315499	0.0989655	-0.318797	0.749881	0.999931	786.451	0.595638	0.299842	1.98651	0.0469772	0.0947232	569.815	0.301455	0.0971612	3.10263	0.00191812	0.00345468
gene:VDAG_JR2_Chr1g00250a	515.541	0.218974	0.137339	1.59441	0.110844	0.999824	187.16	0.0432545	0.142823	0.302854	0.762001	0.999974	1128.12	-0.0694625	0.0895552	-0.775638	0.437963	0.999937	185.551	0.0962505	0.14342	0.671108	0.502152	0.999931	3367.85	-0.416636	0.159282	-2.61571	0.00890416	0.0236012	584.469	0.506019	0.0916298	5.52243	3.34334e-08	9.76665e-08
gene:VDAG_JR2_Chr1g00260a	780.872	0.0856737	0.107455	0.797295	0.42528	0.999824	1173.18	-0.0281491	0.0763214	-0.368823	0.71226	0.999974	805.727	-0.0121567	0.0922031	-0.131847	0.895106	0.999937	1163.81	0.0276319	0.0776867	0.355683	0.722078	0.999931	2282.24	-0.35215	0.186761	-1.88557	0.0593532	0.11493	862.967	0.318887	0.0849539	3.75365	0.00017428	0.000355976
gene:VDAG_JR2_Chr1g00270a	14113.5	0.0169871	0.0764788	0.222115	0.824224	0.999824	803.906	-0.0930008	0.0861948	-1.07896	0.280605	0.999974	575.118	-0.118182	0.117069	-1.0095	0.312734	0.999937	793.204	-0.051463	0.0860475	-0.598077	0.549788	0.999931	3618.91	-0.1355	0.100838	-1.34374	0.179033	0.276446	14725.5	0.0988039	0.0520021	1.9	0.0574334	0.0822488
gene:VDAG_JR2_Chr1g00280a	1423.87	0.0265315	0.080886	0.328011	0.742903	0.999824	609.102	-0.021682	0.0929542	-0.233254	0.815564	0.999974	379.841	-0.0214503	0.117231	-0.182975	0.854818	0.999937	600.317	0.0148339	0.097389	0.152316	0.878937	0.999931	510.346	0.223958	0.141838	1.57898	0.114341	0.193455	1330.76	-0.215616	0.072647	-2.96799	0.00299752	0.00526926
gene:VDAG_JR2_Chr1g00290a	2488.74	-0.0477537	0.102025	-0.468059	0.639743	0.999824	383.483	-0.0667459	0.10928	-0.610777	0.541347	0.999974	597.447	0.011552	0.155634	0.0742254	0.940831	0.999937	377.471	-0.0338155	0.121892	-0.277422	0.781456	0.999931	492.417	0.277753	0.193043	1.43881	0.150203	0.239747	2239.4	-0.421942	0.071145	-5.93073	3.01597e-09	9.50288e-09
gene:VDAG_JR2_Chr1g00300a	349.968	0.0474218	0.198156	0.239316	0.810861	0.999824	590.677	-0.0973879	0.111397	-0.874242	0.381986	0.999974	172.093	0.0225197	0.183392	0.122796	0.902269	0.999937	562.084	-0.164999	0.106626	-1.54745	0.121756	0.999931	823.458	0.406296	0.28773	1.41207	0.157929	0.249903	274.829	-0.797873	0.129231	-6.17402	6.65746e-10	2.20067e-09
gene:VDAG_JR2_Chr1g00310a	489.683	-0.0849972	0.107381	-0.791545	0.428626	0.999824	170.766	-0.0754363	0.170907	-0.441389	0.658931	0.999974	19214.6	0.0365962	0.103666	0.35302	0.724073	0.999937	157.666	-0.232946	0.166576	-1.39844	0.161981	0.999931	18498.4	0.86535	0.356564	2.42692	0.0152278	0.0371359	439.735	-0.471817	0.106119	-4.4461	8.74426e-06	2.04948e-05
gene:VDAG_JR2_Chr1g00320a	184.2	0.00289293	0.166775	0.0173463	0.98616	0.999824	19496.1	0.00614816	0.0841857	0.073031	0.941781	0.999974	14487.1	-0.0131	0.0736035	-0.17798	0.858739	0.999937	19914.9	0.143307	0.0594745	2.40956	0.0159717	0.626545	1492.8	0.338293	0.258275	1.30982	0.190257	0.289793	158.732	-0.511153	0.16374	-3.12173	0.00179789	0.00325138
gene:VDAG_JR2_Chr1g00330a	1159.68	-0.0566912	0.100053	-0.566613	0.570977	0.999824	14659.6	-0.0520976	0.0685764	-0.759701	0.447433	0.999974	6773.53	-0.0480919	0.0674567	-0.712929	0.475889	0.999937	14871.1	0.0683499	0.062455	1.09439	0.273786	0.999931	2270.91	-0.118627	0.174873	-0.678362	0.497542	0.610845	915.288	-0.923556	0.0806421	-11.4525	2.2839e-30	2.10322e-29
gene:VDAG_JR2_Chr1g00340a	824.777	-0.0124332	0.0957689	-0.129825	0.896705	0.999824	6972.52	-0.0372588	0.0616965	-0.603905	0.545907	0.999974	16159.8	0.0687343	0.0708722	0.969835	0.332129	0.999937	6862.5	-0.00377927	0.0634975	-0.0595184	0.952539	0.999931	256.869	-0.74483	0.163123	-4.56607	4.96953e-06	3.57125e-05	942.792	0.316799	0.0830859	3.81291	0.000137342	0.000284182
gene:VDAG_JR2_Chr1g00350a	577.961	-0.173674	0.145291	-1.19536	0.231948	0.999824	16007.3	-0.0309061	0.0590264	-0.523598	0.600558	0.999974	3128.14	0.0427171	0.0912136	0.46832	0.639556	0.999937	15699	-0.00757421	0.0542571	-0.139599	0.888977	0.999931	431.627	-0.263219	0.196683	-1.33829	0.180802	0.278567	523.589	-0.543282	0.0976807	-5.56182	2.6698e-08	7.86773e-08
gene:VDAG_JR2_Chr1g00360a	365.829	-0.204182	0.124935	-1.63431	0.102193	0.999824	3151.9	-0.00792231	0.07885	-0.100473	0.919969	0.999974	728.969	0.0423482	0.110387	0.383634	0.70125	0.999937	3086.77	0.0110784	0.0650844	0.170216	0.86484	0.999931	124.472	-1.15581	0.311237	-3.7136	0.000204329	0.000960777	378.95	-0.137495	0.109278	-1.25822	0.208312	0.2632
gene:VDAG_JR2_Chr1g00370a	630.476	0.0970067	0.187902	0.516262	0.605672	0.999824	729.671	-0.028448	0.09432	-0.301611	0.762948	0.999974	352.956	0.0821885	0.131477	0.625115	0.531896	0.999937	695.735	-0.0870257	0.0971346	-0.895928	0.370291	0.999931	944.849	-0.493437	0.247214	-1.99599	0.0459352	0.0928877	1308.5	1.69386	0.0843335	20.0853	9.92521e-90	3.85372e-88
gene:VDAG_JR2_Chr1g00380a	185.641	0.16683	0.253918	0.657023	0.511166	0.999824	353.748	0.015936	0.123037	0.129522	0.896945	0.999974	2300.46	-0.0132863	0.0803482	-0.165359	0.868662	0.999937	331.472	-0.0929718	0.125539	-0.740581	0.458947	0.999931	929.856	0.488059	0.116859	4.17649	2.96042e-05	0.000175728	420.932	1.90684	0.11926	15.9889	1.52647e-57	3.04459e-56
gene:VDAG_JR2_Chr1g00390a	17969.6	-0.233434	0.271563	-0.859595	0.390013	0.999824	2337.39	-0.040795	0.0703605	-0.5798	0.56205	0.999974	6356.72	-0.0523713	0.0743745	-0.704157	0.481335	0.999937	2265.29	-0.0521641	0.066632	-0.782868	0.433705	0.999931	510.57	-0.351587	0.28047	-1.25356	0.210002	0.313877	14023.1	-1.2355	0.0702236	-17.5938	2.74644e-69	7.10174e-68
gene:VDAG_JR2_Chr1g00400a	14369.9	-0.105964	0.174615	-0.606847	0.543952	0.999824	6551.73	-0.0376914	0.0538507	-0.699923	0.483975	0.999974	2326.13	0.141387	0.083973	1.68372	0.0922362	0.999937	6502.64	0.0199502	0.0586902	0.339924	0.733914	0.999931	361.781	-0.0344545	0.142902	-0.241106	0.809473	0.860676	10402.5	-1.40434	0.072338	-19.4136	5.92124e-84	2.04291e-82
gene:VDAG_JR2_Chr1g00410a	6838.37	-0.0889907	0.0858672	-1.03638	0.300027	0.999824	2297.02	0.0354021	0.0640603	0.552637	0.580512	0.999974	991.224	0.0444421	0.0914262	0.486098	0.626897	0.999937	2252.8	0.0580236	0.0671273	0.864382	0.387378	0.999931	1378.59	1.94192	0.366654	5.29632	1.18157e-07	1.26571e-06	6089.88	-0.505333	0.0569055	-8.88021	6.67345e-19	3.80208e-18
gene:VDAG_JR2_Chr1g00415a	16497.1	0.0609844	0.0906462	0.672774	0.501091	0.999824	1001.88	0.00239151	0.0914094	0.0261626	0.979128	0.999974	20098.5	0.0295351	0.0703165	0.420031	0.674463	0.999937	960.417	-0.0403533	0.0864094	-0.467001	0.640499	0.999931	258.609	1.11389	0.169613	6.56722	5.12631e-11	1.09158e-09	21468	0.698635	0.0559405	12.4889	8.5847e-36	9.72828e-35
gene:VDAG_JR2_Chr1g00420a	3304.8	0.130989	0.150386	0.87102	0.383743	0.999824	20193.1	-0.0297056	0.0489591	-0.606743	0.544021	0.999974	5259.82	-0.0256421	0.0748117	-0.342756	0.731782	0.999937	20098.4	0.035903	0.0544116	0.659841	0.509356	0.999931	13334.2	-1.09084	0.324584	-3.36074	0.000777338	0.0030877	2719.44	-0.513161	0.0665798	-7.70745	1.2836e-14	5.8494e-14
gene:VDAG_JR2_Chr1g00430a	731.23	-0.0165568	0.10538	-0.157116	0.875154	0.999824	5480.6	0.0204268	0.0582286	0.350803	0.725736	0.999974	589.819	0.0271542	0.0971159	0.279606	0.77978	0.999937	5323.02	0.0154408	0.0615147	0.251011	0.801806	0.999931	9917.43	-1.23509	0.331187	-3.7293	0.000192013	0.000911364	954.257	0.641448	0.0836068	7.67219	1.69079e-14	7.64588e-14
gene:VDAG_JR2_Chr1g00440a	355.298	0.0341229	0.136763	0.249505	0.80297	0.999824	615.732	0.0773417	0.0935746	0.826524	0.408507	0.999974	3853.08	0.124253	0.0706887	1.75775	0.0787902	0.999937	587.176	0.0208597	0.0951782	0.219165	0.826522	0.999931	5523.88	-0.562492	0.258412	-2.17673	0.0295011	0.0648421	497.531	0.844424	0.106415	7.93519	2.10168e-15	1.00275e-14
gene:VDAG_JR2_Chr1g00450a	2362.92	-0.00365585	0.1102	-0.0331748	0.973535	0.999824	3837.95	0.0422757	0.0624652	0.676788	0.49854	0.999974	1122.23	-0.0949905	0.0896794	-1.05922	0.289498	0.999937	3730.6	0.0396915	0.0653359	0.607499	0.54352	0.999931	28958.1	1.50478	0.407633	3.69151	0.000222931	0.00103558	2673.67	0.298253	0.0614337	4.85487	1.20465e-06	3.04259e-06
gene:VDAG_JR2_Chr1g00460a	6562.72	-0.0274179	0.0750229	-0.36546	0.714768	0.999824	1163.69	-0.0619681	0.0937819	-0.660769	0.508761	0.999974	370.617	0.0610693	0.120641	0.506205	0.612713	0.999937	1172.11	0.0379782	0.0956722	0.396962	0.691395	0.999931	3154.45	0.188775	0.16047	1.17639	0.23944	0.347881	5798.66	-0.460143	0.0545202	-8.43988	3.17676e-17	1.68655e-16
gene:VDAG_JR2_Chr1g00470a	2385.02	0.145767	0.152819	0.953853	0.340158	0.999824	371.585	-0.00291611	0.128736	-0.0226518	0.981928	0.999974	718.077	0.0891377	0.0937016	0.951293	0.341455	0.999937	389.532	0.204937	0.10881	1.88344	0.0596414	0.999931	758.532	0.271956	0.141745	1.91863	0.055031	0.108094	2393.24	0.118009	0.0714395	1.65188	0.0985594	0.134061
gene:VDAG_JR2_Chr1g00480a	1018.75	0.0553738	0.0917646	0.603433	0.546221	0.999824	729.591	0.0624892	0.0867276	0.720522	0.471204	0.999974	803.62	0.0243626	0.298417	0.0816396	0.934933	0.999937	712.832	0.0744804	0.0877668	0.848617	0.396094	0.999931	362.827	0.277266	0.167256	1.65773	0.0973717	0.1703	1157.73	0.36324	0.0789967	4.59817	4.26214e-06	1.02646e-05
gene:VDAG_JR2_Chr1g00490a	19865.8	-0.0723258	0.0982762	-0.735944	0.461765	0.999824	764.571	-0.199765	0.147241	-1.35672	0.17487	0.999974	2433.76	0.14096	0.0725387	1.94323	0.0519879	0.999937	739.249	-0.218559	0.117954	-1.85293	0.0638929	0.999931	2415.04	0.244599	0.113884	2.14779	0.0317301	0.0685307	17514.9	-0.520774	0.0527369	-9.87494	5.34674e-23	3.68734e-22
gene:VDAG_JR2_Chr1g00500a	5344.2	-0.0474488	0.0962652	-0.492897	0.622085	0.999824	2419.38	0.0539578	0.0639843	0.843298	0.399062	0.999974	4399.62	-0.0279551	0.0746251	-0.374607	0.707953	0.999937	2369.91	0.073382	0.067986	1.07937	0.280423	0.999931	5281.28	-0.501979	0.167101	-3.00405	0.00266415	0.00871858	5092.72	-0.234881	0.0586158	-4.00713	6.14615e-05	0.00013157
gene:VDAG_JR2_Chr1g00510a	603.039	0.0235869	0.102148	0.230909	0.817386	0.999824	4548.96	-0.00448161	0.0808042	-0.0554626	0.95577	0.999974	732.382	0.0352126	0.0971677	0.36239	0.717061	0.999937	4440.8	0.00539715	0.0662165	0.0815077	0.935038	0.999931	2691.66	0.626361	0.316415	1.97955	0.0477537	0.0959535	615.788	0.0445159	0.0908344	0.490077	0.624079	0.675332
gene:VDAG_JR2_Chr1g00520a	3825.57	0.0383891	0.109139	0.351746	0.725028	0.999824	725.433	-0.0658059	0.0974947	-0.674969	0.499695	0.999974	613.695	-0.0981842	0.106023	-0.926061	0.354414	0.999937	704.76	-0.0691539	0.098407	-0.702734	0.482221	0.999931	1191.15	0.633648	0.293398	2.15969	0.0307967	0.0670768	3623.24	-0.161855	0.0580882	-2.78637	0.00533021	0.009055
gene:VDAG_JR2_Chr1g00530a	1138.76	-0.121318	0.111238	-1.09062	0.27544	0.999824	652.937	0.010537	0.08978	0.117365	0.906571	0.999974	1831.9	-0.0236216	0.0937642	-0.251925	0.801099	0.999937	628.985	-0.0182062	0.0903775	-0.201446	0.84035	0.999931	15796.1	-0.59915	0.152944	-3.91744	8.94953e-05	0.000468558	1423.84	0.451751	0.0773726	5.83864	5.26284e-09	1.63127e-08
gene:VDAG_JR2_Chr1g00535a	376.27	0.0385476	0.143014	0.269537	0.787516	0.999824	1919.42	0.0386101	0.0776737	0.497081	0.619132	0.999974	4275.56	-0.0297565	0.0726793	-0.409422	0.68223	0.999937	1842.07	-0.000955464	0.0848412	-0.0112618	0.991015	0.999931	4735.51	-0.207942	0.10804	-1.92468	0.0542693	0.106931	375.413	-0.00658134	0.110862	-0.0593654	0.952661	0.96281
gene:VDAG_JR2_Chr1g00540a	721.72	0.0372255	0.153751	0.242116	0.808691	0.999824	4460.4	0.0197322	0.0597168	0.330429	0.741076	0.999974	2014.79	0.0757581	0.0769621	0.984356	0.32494	0.999937	4373.27	0.0417325	0.0635995	0.656177	0.51171	0.999931	511.522	-0.267157	0.176257	-1.51573	0.129589	0.21378	600.131	-0.594897	0.0922768	-6.44687	1.1418e-10	3.98713e-10
gene:VDAG_JR2_Chr1g00545a	875.983	0.198759	0.51861	0.383253	0.701532	0.999824	2068.72	0.0787336	0.0670788	1.17375	0.240496	0.999974	1064.12	0.0726828	0.107572	0.675664	0.499254	0.999937	1985.43	0.0401462	0.0679331	0.590968	0.554542	0.999931	3396.06	-0.11161	0.115436	-0.966853	0.333617	0.450755	6705.89	3.92733	0.0851995	46.0957	0	0
gene:VDAG_JR2_Chr1g00550a	2420.76	0.0606483	0.0831237	0.729615	0.465625	0.999824	1049.55	-0.0394082	0.088429	-0.445648	0.655851	0.999974	400.799	0.035593	0.108299	0.328655	0.742417	0.999937	1042.97	0.0212005	0.0897065	0.236331	0.813175	0.999931	1256.02	0.339761	0.150398	2.25908	0.0238786	0.0543531	3110.65	0.668945	0.063765	10.4908	9.5238e-26	7.37261e-25
gene:VDAG_JR2_Chr1g00560a	4631.57	0.0524935	0.0846458	0.620154	0.535156	0.999824	406.595	0.00422768	0.107955	0.0391615	0.968762	0.999974	1276.2	-0.134149	0.0865987	-1.54909	0.12136	0.999937	386.172	-0.0665539	0.109412	-0.608285	0.542998	0.999931	359.72	0.102347	0.200779	0.509749	0.610227	0.700299	4906.48	0.175045	0.0647827	2.70203	0.00689185	0.0115168
gene:VDAG_JR2_Chr1g00570a	730.94	-0.0376869	0.117822	-0.319864	0.749071	0.999824	1343.41	-0.0563098	0.0824202	-0.683205	0.494478	0.999974	486.988	0.0285965	0.156428	0.18281	0.854947	0.999937	1279.9	-0.118637	0.0793904	-1.49435	0.135084	0.999931	631.735	-0.155806	0.246055	-0.633219	0.526591	0.632317	763.089	0.0472349	0.090127	0.524092	0.600214	0.655347
gene:VDAG_JR2_Chr1g00580a	642.925	-0.0291394	0.0959458	-0.303707	0.761351	0.999824	502.909	0.0468035	0.134382	0.348288	0.727624	0.999974	55.4699	0.162323	0.253172	0.641156	0.521421	0.999937	445.025	-0.235682	0.11359	-2.07485	0.0380004	0.878161	12471	4.98749	0.948825	5.25649	1.46827e-07	1.53239e-06	573.142	-0.43175	0.09402	-4.59211	4.38794e-06	1.05614e-05
gene:VDAG_JR2_Chr1g00590a	1833.44	-0.0898335	0.102347	-0.877731	0.38009	0.999824	55.4422	0.0912984	0.249153	0.366435	0.714041	0.999974	1471.32	-0.0548485	0.0926623	-0.591918	0.553906	0.999937	54.0174	0.0963478	0.259448	0.371357	0.710372	0.999931	3737.97	1.2482	0.383334	3.25616	0.00112932	0.00424656	1498.76	-0.825794	0.0764457	-10.8024	3.35429e-27	2.75688e-26
gene:VDAG_JR2_Chr1g00600a	4411.54	-0.00665584	0.0712236	-0.0934499	0.925546	0.999824	1527.13	-0.0202814	0.0788495	-0.257216	0.797012	0.999974	509.504	0.0285186	0.125857	0.226596	0.820738	0.999937	1484.45	-0.0225856	0.0807431	-0.279722	0.779691	0.999931	4843.61	0.355841	0.239352	1.48668	0.137099	0.223354	3434.97	-0.908286	0.0598796	-15.1685	5.71316e-52	1.00802e-50
gene:VDAG_JR2_Chr1g00610a	2078.24	0.0968972	0.0806694	1.20116	0.229688	0.999824	528.15	0.0599964	0.115584	0.51907	0.603712	0.999974	3.00368	0.0471084	1.07004	0.044025	0.964884	0.999937	533.003	0.161601	0.104451	1.54714	0.121829	0.999931	705.605	0.0557792	0.198874	0.280475	0.779113	0.837395	1941.03	-0.141103	0.0664569	-2.12323	0.0337345	0.0503113
gene:VDAG_JR2_Chr1g00620a	1150.96	0.223581	0.195351	1.14451	0.252414	0.999824	3.99061	0.710693	0.956377	0.743109	0.457415	0.999974	207.847	-0.0301234	0.191391	-0.157392	0.874936	0.999937	2.0023	-1.51238	1.43555	-1.05352	0.292104	0.999931	604.161	-0.0124049	0.150309	-0.0825293	0.934226	0.952999	1070.02	-0.0170863	0.0782506	-0.218354	0.827153	0.856257
gene:VDAG_JR2_Chr1g00630a	427.502	0.150481	0.179475	0.838448	0.401779	0.999824	204.923	-0.149572	0.157607	-0.949017	0.342612	0.999974	85.77	-0.106702	0.204281	-0.52233	0.601441	0.999937	195.574	-0.209288	0.145515	-1.43826	0.150361	0.999931	1513.24	-0.487741	0.176881	-2.75745	0.00582549	0.0166906	417.006	0.043312	0.105	0.412496	0.679976	0.72738
gene:VDAG_JR2_Chr1g00640a	1398.64	0.0653855	0.104085	0.628193	0.529878	0.999824	94.6838	0.10591	0.191145	0.55408	0.579524	0.999974	0.50481	-2.42586	2.8866	-0.840387	0.400691	0.999937	85.6866	-0.102481	0.20406	-0.502209	0.615521	0.999931	3107.47	-0.987965	0.238783	-4.1375	3.51113e-05	0.000203562	1349.11	-0.0780242	0.0757279	-1.03032	0.302858	0.364832
gene:VDAG_JR2_Chr1g00650a	500.279	0.0379254	0.236429	0.160409	0.872559	0.999824	0.849133	-0.628479	2.06555	-0.304267	0.760925	0.999974	730.402	0.0752201	0.0945069	0.795921	0.426078	0.999937	0.852658	-0.53188	2.07176	-0.256729	0.797388	0.999931	1739.18	-0.228594	0.108643	-2.10409	0.0353706	0.0750272	536.932	0.195624	0.102251	1.91317	0.0557257	0.0800512
gene:VDAG_JR2_Chr1g00660a	61.4781	0.372748	0.256522	1.45309	0.1462	0.999824	719.238	-0.0412747	0.106599	-0.387196	0.698611	0.999974	1159.76	0.0381902	0.0946855	0.403338	0.6867	0.999937	701.242	-0.0353061	0.0950203	-0.371564	0.710218	0.999931	1382.5	0.836647	0.257144	3.25362	0.00113945	0.00427834	52.1468	-0.121261	0.262734	-0.461535	0.644415	0.694244
gene:VDAG_JR2_Chr1g00670a	1524.18	-0.020296	0.0970321	-0.209168	0.834317	0.999824	1181.85	0.0204192	0.0852294	0.239579	0.810657	0.999974	1267.98	0.0784528	0.173999	0.45088	0.652076	0.999937	1172.76	0.0760718	0.0870042	0.874347	0.381929	0.999931	441.602	0.412959	0.170761	2.41835	0.0155912	0.0378459	1896.56	0.523805	0.0738165	7.09605	1.28377e-12	5.10296e-12
gene:VDAG_JR2_Chr1g00680a	534.935	0.100708	0.125214	0.804288	0.421231	0.999824	1430.08	0.335371	0.15282	2.19455	0.0281956	0.999974	1292.27	-0.0521948	0.14495	-0.360089	0.718781	0.999937	1428.88	0.403805	0.108158	3.73349	0.000188847	0.0641702	1385.13	0.224762	0.124082	1.8114	0.0700797	0.131313	553.759	0.158834	0.108798	1.4599	0.144318	0.189357
gene:VDAG_JR2_Chr1g00690a	2.50774	-0.605307	1.26186	-0.479695	0.631444	0.999824	1368.17	0.0408064	0.110087	0.370675	0.71088	0.999974	400.565	-0.0496828	0.141524	-0.351056	0.725546	0.999937	1383.2	0.14762	0.10837	1.36219	0.173139	0.999931	523.034	0.342243	0.213719	1.60137	0.109296	0.186837	7.07261	1.85578	0.785186	2.36349	0.0181038	0.0283052
gene:VDAG_JR2_Chr1g00700a	309.287	0.907848	0.436204	2.08125	0.0374113	0.999824	410.26	-0.052332	0.127956	-0.408985	0.682551	0.999974	314.17	0.124282	0.131899	0.942246	0.346067	0.999937	419.984	0.0923432	0.12769	0.723183	0.469567	0.999931	50.2166	0.00448599	0.381647	0.0117543	0.990622	0.993289	484.712	1.78419	0.107832	16.546	1.711e-61	3.77089e-60
gene:VDAG_JR2_Chr1g00710a	97.5598	0.193211	0.201885	0.957037	0.338549	0.999824	319.785	0.102951	0.138798	0.741736	0.458247	0.999974	39.6075	-0.283513	0.325288	-0.871574	0.383441	0.999937	305.335	0.0519721	0.137467	0.37807	0.705379	0.999931	1775.71	0.561605	0.102854	5.46024	4.75497e-08	5.66091e-07	129.284	0.849816	0.174081	4.88172	1.05163e-06	2.66807e-06
gene:VDAG_JR2_Chr1g00720a	1.0127	-0.0421671	1.80799	-0.0233226	0.981393	0.999824	43.2602	-0.0864898	0.283528	-0.305048	0.760329	0.999974	448.429	-0.0524507	0.109191	-0.480359	0.630972	0.999937	46.871	0.217761	0.284426	0.765615	0.443905	0.999931	601.882	0.579371	0.178745	3.24132	0.00118978	0.00444494	2.65578	2.04731	1.3079	1.56535	0.117501	0.157277
gene:VDAG_JR2_Chr1g00730a	738.055	0.0386803	0.126957	0.304672	0.760616	0.999824	460.889	-0.0454701	0.101559	-0.447721	0.654354	0.999974	30.0746	-0.0437593	0.378767	-0.115531	0.908024	0.999937	450.003	-0.0348517	0.102206	-0.340996	0.733107	0.999931	11.9124	2.89393	0.786553	3.67926	0.000233916	0.00108226	897.109	0.516671	0.0838574	6.16131	7.21472e-10	2.38044e-09
gene:VDAG_JR2_Chr1g00740a	1182.37	0.0264622	0.115312	0.229483	0.818493	0.999824	32.1839	0.0748621	0.355716	0.210455	0.833313	0.999974	1603.32	-0.00844081	0.0862903	-0.0978187	0.922076	0.999937	28.0684	-0.24758	0.378123	-0.65476	0.512623	0.999931	399.757	1.57369	0.216587	7.26583	3.70742e-13	1.07668e-11	1329.32	0.309073	0.0873409	3.53869	0.000402112	0.000783969
gene:VDAG_JR2_Chr1g00750a	1428.71	0.336864	0.256054	1.3156	0.18831	0.999824	1628.5	-0.0360465	0.0661559	-0.544873	0.585841	0.999974	21.0609	0.376669	0.408122	0.922933	0.356042	0.999937	1603.72	-0.000708424	0.0684548	-0.0103488	0.991743	0.999931	128.397	1.01195	0.397432	2.54623	0.0108893	0.0279637	1290.34	0.023542	0.0993013	0.237076	0.812598	0.844507
gene:VDAG_JR2_Chr1g00760a	1330.01	-0.0362787	0.215341	-0.168471	0.866213	0.999824	16.1484	-0.472362	0.481785	-0.980441	0.326868	0.999974	233.003	-0.264724	0.203858	-1.29857	0.194091	0.999937	18.6374	0.0564019	0.432382	0.130444	0.896215	0.999931	4.10816	2.9241	1.45001	2.0166	0.0437369	0.0893538	1261.47	-0.237667	0.0961367	-2.47217	0.0134294	0.0214711
gene:VDAG_JR2_Chr1g00770a	403.99	-0.0935157	0.202804	-0.461113	0.644718	0.999824	241.023	-0.235435	0.215822	-1.09087	0.275329	0.999974	3409.01	0.0857515	0.112079	0.765102	0.444211	0.999937	244.613	-0.106842	0.164387	-0.649945	0.515728	0.999931	734.142	0.211565	0.154148	1.37248	0.169915	0.265207	406.761	-0.113382	0.117985	-0.960987	0.336559	0.400328
gene:VDAG_JR2_Chr1g00780a	303.185	-0.0444545	0.145448	-0.305638	0.75988	0.999824	3330.32	-0.0538986	0.0666391	-0.808814	0.418622	0.999974	532.011	-0.0351412	0.102116	-0.34413	0.730748	0.999937	3281.05	-0.017376	0.0752068	-0.231042	0.817282	0.999931	1370.99	0.588848	0.224405	2.62405	0.00868923	0.0231719	328.312	0.143099	0.116033	1.23326	0.217477	0.273657
gene:VDAG_JR2_Chr1g00790a	43.8821	-0.0386963	0.287666	-0.134518	0.892993	0.999824	539.018	-0.0707679	0.106487	-0.664567	0.506327	0.999974	828.939	-0.0223331	0.0921603	-0.242329	0.808525	0.999937	535.911	-0.00771268	0.0991748	-0.0777686	0.938012	0.999931	1136.8	-0.109457	0.234848	-0.466075	0.641162	0.727231	85.7772	1.48805	0.223566	6.65599	2.81406e-11	1.02696e-10
gene:VDAG_JR2_Chr1g00800a	461.867	-0.0338751	0.107845	-0.314108	0.753439	0.999824	822.194	-0.121346	0.086363	-1.40507	0.160001	0.999974	66.325	0.142566	0.251729	0.566347	0.571158	0.999937	805.598	-0.100421	0.0879433	-1.14188	0.253504	0.999931	1196.09	-0.150748	0.172958	-0.87159	0.383432	0.502856	624.184	0.709798	0.0928872	7.64151	2.14696e-14	9.6279e-14
gene:VDAG_JR2_Chr1g00810a	31.992	0.0640229	0.382263	0.167484	0.866989	0.999824	72.4698	0.313442	0.235101	1.33322	0.182459	0.999974	91.447	0.291557	0.206335	1.41302	0.157649	0.999937	69.5915	0.277344	0.247311	1.12144	0.262101	0.999931	372.869	-0.130451	0.173636	-0.751293	0.452476	0.568397	43.8614	0.820825	0.310936	2.63985	0.00829431	0.0137289
gene:VDAG_JR2_Chr1g00820a	1670.34	0.0422679	0.0875152	0.482978	0.629112	0.999824	84.0021	-0.0131547	0.206915	-0.0635755	0.949308	0.999974	541.242	0.00830519	0.10883	0.0763132	0.93917	0.999937	84.3311	0.0754045	0.209593	0.359767	0.719022	0.999931	283.893	-0.0382332	0.154114	-0.248084	0.804069	0.856978	1466.08	-0.400516	0.0703833	-5.6905	1.26669e-08	3.81547e-08
gene:VDAG_JR2_Chr1g00830a	22.0979	0.441669	0.426386	1.03584	0.300275	0.999824	536.277	-0.0925363	0.102984	-0.898553	0.368891	0.999974	33.5606	-0.341614	0.340597	-1.00299	0.315867	0.999937	531.515	-0.0379878	0.103098	-0.368464	0.712527	0.999931	60.6616	0.939484	0.304433	3.08601	0.00202859	0.00695807	14.5576	-0.909061	0.502075	-1.81061	0.0702015	0.0985622
gene:VDAG_JR2_Chr1g00840a	282.469	0.227301	0.41938	0.541992	0.587824	0.999824	35.4776	-0.249469	0.31604	-0.789359	0.429902	0.999974	5.12025	-0.0435827	0.812841	-0.0536178	0.95724	0.999937	34.3389	-0.259419	0.333442	-0.778003	0.436567	0.999931	538.53	0.551817	0.210696	2.61902	0.00881838	0.0234179	165.5	-1.97211	0.176713	-11.16	6.39875e-29	5.58526e-28
gene:VDAG_JR2_Chr1g00850a	3577.16	0.154507	0.20963	0.737044	0.461096	0.999824	4.48462	-0.555796	0.851443	-0.65277	0.513905	0.999974	65.4925	0.012711	0.252484	0.0503438	0.959848	0.999937	4.50006	-0.460964	0.901389	-0.511393	0.609076	0.999931	42.8827	0.950537	0.474303	2.00407	0.0450623	0.0913992	2085.99	-2.21376	0.0727392	-30.4343	1.93509e-203	3.42401e-201
gene:VDAG_JR2_Chr1g00860a	543.439	-0.041121	0.105636	-0.389272	0.697075	0.999824	65.3736	-0.0688113	0.244494	-0.281444	0.77837	0.999974	1365.98	-0.0157527	0.0819386	-0.192251	0.847546	0.999937	62.6527	-0.11237	0.240361	-0.467506	0.640138	0.999931	1358.38	-0.383449	0.129377	-2.96382	0.00303847	0.00973276	529.619	-0.158385	0.0964522	-1.64211	0.100567	0.136581
gene:VDAG_JR2_Chr1g00870a	894.405	0.126939	0.136811	0.927845	0.353488	0.999824	1412.91	0.00927533	0.0719517	0.128911	0.897428	0.999974	409.908	-0.0249326	0.1442	-0.172902	0.862728	0.999937	1389.33	0.0397374	0.0779683	0.509661	0.610289	0.999931	14.3909	-0.634075	0.551662	-1.14939	0.250395	0.360454	824.797	-0.146974	0.0841967	-1.7456	0.080881	0.112246
gene:VDAG_JR2_Chr1g00880a	64.0174	-0.0220687	0.298618	-0.073903	0.941088	0.999824	444.099	0.129063	0.0996528	1.29513	0.195275	0.999974	2275.5	0.0100555	0.0800658	0.125591	0.900056	0.999937	413.914	0.00935277	0.112063	0.0834601	0.933486	0.999931	181.221	-1.02826	0.207191	-4.96288	6.94565e-07	6.18577e-06	80.7764	0.55723	0.221686	2.5136	0.0119506	0.0192911
gene:VDAG_JR2_Chr1g00890a	81.916	-0.0806814	0.239605	-0.336727	0.736323	0.999824	2323.15	-0.00301852	0.0756441	-0.0399042	0.968169	0.999974	4436.38	0.0174575	0.0727615	0.239927	0.810387	0.999937	2254.4	-0.0107473	0.0720599	-0.149145	0.88144	0.999931	1875.31	-2.43062	0.15011	-16.1923	5.71557e-59	4.26684e-56	89.632	0.137534	0.201998	0.68087	0.495954	0.55819
gene:VDAG_JR2_Chr1g00900a	538.296	-0.0763142	0.117386	-0.650111	0.51562	0.999824	4487.33	-0.0225738	0.0636345	-0.354741	0.722783	0.999974	44.1932	0.219604	0.293898	0.747211	0.454936	0.999937	4337.46	-0.0415307	0.0600671	-0.691406	0.489311	0.999931	490.321	-0.146036	0.159089	-0.917946	0.358647	0.477106	550.305	-0.0509087	0.103232	-0.493148	0.621908	0.673218
gene:VDAG_JR2_Chr1g00920a	39.0559	0.044353	0.29118	0.152321	0.878934	0.999824	40.604	-0.0926307	0.310046	-0.298764	0.76512	0.999974	6.70388	0.783059	0.715873	1.09385	0.27402	0.999937	36.0203	-0.384884	0.313743	-1.22675	0.219918	0.999931	743.825	-0.215264	0.143482	-1.50029	0.13354	0.218792	1.46118	3.96489	1.9231	2.06172	0.0392348	0.0579147
gene:VDAG_JR2_Chr1g00930a	4.14598	-0.843324	0.901892	-0.935062	0.349756	0.999824	5.50147	0.235811	0.77629	0.303767	0.761305	0.999974	45.4927	0.442744	0.283373	1.56241	0.118192	0.999937	5.16103	0.138231	0.814309	0.169753	0.865205	0.999931	65.9436	0.250773	0.361136	0.694401	0.487431	0.600581	50.5629	0.671675	0.288235	2.3303	0.0197902	0.0307649
gene:VDAG_JR2_Chr1g00940a	71.3308	0.184796	0.284934	0.648555	0.516626	0.999824	44.5593	0.325129	0.282248	1.15193	0.249351	0.999974	63.5407	0.0549366	0.290902	0.188849	0.850211	0.999937	43.846	0.353234	0.287153	1.23012	0.218651	0.999931	82.8011	0.141657	0.242198	0.584882	0.558627	0.662248	6.27725	0.406566	0.74229	0.547718	0.583886	0.640681
gene:VDAG_JR2_Chr1g00950a	1477.1	0.13928	0.0894723	1.55668	0.119547	0.999824	62.0084	-0.0910058	0.274323	-0.331747	0.740081	0.999974	1198.91	0.0204513	0.103209	0.198154	0.842925	0.999937	56.6728	-0.283722	0.274473	-1.0337	0.301278	0.999931	484.18	-0.192497	0.173577	-1.109	0.267432	0.379089	124.518	1.42045	0.184486	7.69948	1.36621e-14	6.21212e-14
gene:VDAG_JR2_Chr1g00960a	454.972	0.200455	0.138937	1.44278	0.149082	0.999824	1234.58	0.0319583	0.077112	0.41444	0.678552	0.999974	1676.19	0.110808	0.0908511	1.21967	0.222591	0.999937	1169.32	-0.0456168	0.0751639	-0.606897	0.543919	0.999931	1.97045	4.51043	2.19142	2.05822	0.0395688	0.0822551	2375.55	1.22301	0.0664596	18.4023	1.25927e-75	3.73141e-74
gene:VDAG_JR2_Chr1g00970a	2305.78	-0.0191673	0.0867586	-0.220927	0.825149	0.999824	1710.02	0.0963093	0.0902379	1.06728	0.285844	0.999974	10783.3	0.10364	0.0991122	1.04568	0.295707	0.999937	1691.52	0.14257	0.082797	1.72192	0.0850847	0.999931	43.3009	0.499217	0.364808	1.36844	0.171174	0.266582	641.959	0.993463	0.0962082	10.3262	5.36554e-25	3.99384e-24
gene:VDAG_JR2_Chr1g00980a	4676.53	0.100306	0.0956989	1.04814	0.294574	0.999824	10743.1	0.0219215	0.0672587	0.325928	0.744479	0.999974	158.232	0.0693256	0.161241	0.429951	0.667231	0.999937	11194.5	0.212117	0.0660729	3.21034	0.00132576	0.185498	6.7706	0.777562	0.789678	0.984657	0.324792	0.441463	1893.94	-0.713425	0.0714984	-9.97819	1.89896e-23	1.32734e-22
gene:VDAG_JR2_Chr1g00990a	44.04	0.144796	0.293988	0.492522	0.62235	0.999824	167.064	0.151096	0.182311	0.82878	0.407229	0.999974	12.2937	-0.176355	0.528127	-0.333925	0.738436	0.999937	157.943	0.0715046	0.157259	0.454694	0.64933	0.999931	109.085	1.31816	0.278899	4.72631	2.2864e-06	1.78565e-05	4683.69	0.0666463	0.0571589	1.16598	0.243622	0.30172
gene:VDAG_JR2_Chr1g01000a	5.99846	0.462538	0.73739	0.627263	0.530487	0.999824	13.4403	0.0168577	0.514023	0.0327955	0.973838	0.999974	26.262	-0.0534878	0.365548	-0.146322	0.883667	0.999937	1.01361	1.04771	1.86115	0.562936	0.573478	0.999931	2030.09	1.06368	0.243495	4.36838	1.25172e-05	8.19692e-05	46.2878	0.243373	0.288669	0.843088	0.399179	0.46238
gene:VDAG_JR2_Chr1g01010a	43.5756	0.270968	0.327068	0.828476	0.407401	0.999824	27.0831	-0.0356507	0.351639	-0.101384	0.919245	0.999974	1099.72	0.019709	0.095026	0.207407	0.835692	0.999937	12.9089	-0.0187348	0.514241	-0.036432	0.970938	0.999931	614.732	1.07468	0.144712	7.42632	1.11663e-13	3.54278e-12	11.6923	1.83944	0.601763	3.05675	0.00223748	0.00398927
gene:VDAG_JR2_Chr1g01020a	115.429	1.38959	1.00639	1.38077	0.16735	0.999824	1107.44	-0.0326079	0.0783476	-0.416196	0.677267	0.999974	2440.68	-0.0705624	0.0793104	-0.8897	0.373627	0.999937	25.6526	-0.120014	0.388896	-0.308601	0.757625	0.999931	1835.26	-0.530359	0.18567	-2.85646	0.00428397	0.0129048	40.0811	0.00332856	0.299942	0.0110973	0.991146	0.992588
gene:VDAG_JR2_Chr1g01030a	1237.96	0.0450948	0.138415	0.325793	0.744581	0.999824	2558.44	-0.00622316	0.0648675	-0.0959365	0.923571	0.999974	2818.97	0.00539733	0.0724371	0.0745105	0.940604	0.999937	1097.29	0.0205849	0.0786572	0.261704	0.79355	0.999931	4698.95	0.296124	0.0948395	3.12237	0.00179399	0.00627033	150.566	1.86654	0.189853	9.83155	8.23444e-23	5.61629e-22
gene:VDAG_JR2_Chr1g01040a	1614.81	-0.0623934	0.221345	-0.281883	0.778034	0.999824	2886.05	0.000267439	0.067829	0.00394284	0.996854	0.999974	794.652	0.0266918	0.101082	0.26406	0.791733	0.999937	2511.32	0.0191972	0.070188	0.273511	0.78446	0.999931	44.3674	0.346135	0.321421	1.07689	0.28153	0.394708	1086.02	-0.398981	0.0750929	-5.31317	1.07735e-07	2.99865e-07
gene:VDAG_JR2_Chr1g01050a	10187.2	-0.128928	0.168901	-0.763336	0.445263	0.999824	813.697	0.0223744	0.0903896	0.247533	0.804496	0.999974	2280.62	-0.104005	0.0998676	-1.04143	0.297678	0.999937	2808.4	0.000910783	0.0670256	0.0135886	0.989158	0.999931	8.3463	1.34723	0.7332	1.83747	0.0661403	0.125466	1312.4	-0.812094	0.0902912	-8.99417	2.38034e-19	1.38874e-18
gene:VDAG_JR2_Chr1g01060a	155.012	-0.0559218	0.179801	-0.311022	0.755784	0.999824	2375.89	-0.0569705	0.0713745	-0.798192	0.424759	0.999974	2216.96	0.060996	0.0751333	0.811838	0.416885	0.999937	774.546	-0.0415296	0.0886428	-0.468506	0.639423	0.999931	32.1222	-0.435126	0.380216	-1.14442	0.25245	0.362798	7853.77	-1.13284	0.070104	-16.1594	9.74936e-59	1.99926e-57
gene:VDAG_JR2_Chr1g01070a	0.838914	0.556727	2.13329	0.26097	0.794115	0.999824	2211.03	-0.0189549	0.0680079	-0.278716	0.780463	0.999974	754.551	-0.0743546	0.100885	-0.737021	0.46111	0.999937	2361.77	0.00516135	0.0831975	0.0620373	0.950533	0.999931	84.1918	0.865806	0.332721	2.6022	0.00926287	0.0244346	132.012	-0.625547	0.179787	-3.47938	0.000502583	0.000966915
gene:VDAG_JR2_Chr1g01080a	15.114	0.33928	0.549394	0.617552	0.53687	0.999824	804.4	0.0383213	0.0832662	0.460227	0.645353	0.999974	1807.66	0.0425921	0.104936	0.405887	0.684825	0.999937	2214.89	0.0645454	0.0685682	0.941331	0.346536	0.999931	1050.77	-0.242129	0.125071	-1.93594	0.0528755	0.104638	4.40359	3.57632	1.28473	2.78371	0.0053741	0.00912081
gene:VDAG_JR2_Chr1g01090a	28.0526	0.07061	0.349425	0.202075	0.839858	0.999824	1858.64	0.0493743	0.0676051	0.730334	0.465186	0.999974	339.012	-0.0746872	0.122492	-0.609732	0.542039	0.999937	787.526	0.0553695	0.089894	0.615942	0.537933	0.999931	1007.03	-1.70529	0.208824	-8.16615	3.18389e-16	1.31191e-14	9.85342	-1.1256	0.610526	-1.84365	0.065234	0.0922677
gene:VDAG_JR2_Chr1g01100a	1106.66	-0.0292222	0.102376	-0.285439	0.775308	0.999824	366.611	0.078966	0.113273	0.697131	0.485721	0.999974	6797.33	-0.0201258	0.0636731	-0.316081	0.751941	0.999937	1762.33	-0.0242611	0.0721091	-0.336449	0.736532	0.999931	6621.72	-1.59223	0.258446	-6.16081	7.23738e-10	1.25478e-08	45.9871	1.21077	0.290592	4.16658	3.0921e-05	6.8415e-05
gene:VDAG_JR2_Chr1g01110a	2466.01	-0.10942	0.0880975	-1.24203	0.214224	0.999824	7125.41	0.0428943	0.0570559	0.751794	0.452175	0.999974	53.0538	-0.320989	0.270226	-1.18785	0.234891	0.999937	339.65	-0.0610602	0.11713	-0.521304	0.602155	0.999931	118.516	-0.721201	0.262068	-2.75197	0.00592386	0.0168939	1164.58	0.0779929	0.0744882	1.04705	0.295076	0.35688
gene:VDAG_JR2_Chr1g01120a	2953.65	0.0717099	0.0811456	0.883719	0.376848	0.999824	63.0601	0.117965	0.271106	0.435126	0.663471	0.999974	215.818	0.0622134	0.166682	0.373246	0.708966	0.999937	6858.58	0.0123546	0.0551508	0.224014	0.822746	0.999931	6.12849	4.20163	1.55493	2.70215	0.00688936	0.0191152	2518.48	-0.0869857	0.0652045	-1.33404	0.182189	0.233216
gene:VDAG_JR2_Chr1g01130a	812.434	0.0234859	0.146685	0.160111	0.872793	0.999824	224.798	0.103738	0.139716	0.742487	0.457793	0.999974	147.965	0.0742848	0.194888	0.381168	0.703079	0.999937	56.1958	-0.133768	0.263574	-0.507516	0.611793	0.999931	8.81115	-1.25551	0.783412	-1.60262	0.109018	0.186436	2810.27	-0.112178	0.0645119	-1.73887	0.0820572	0.113687
gene:VDAG_JR2_Chr1g01140a	2314	-0.13036	0.0863176	-1.51024	0.130982	0.999824	147.831	-0.00167602	0.168562	-0.00994305	0.992067	0.999974	10.5487	0.0142343	0.632586	0.0225018	0.982048	0.999937	211.726	0.0137419	0.147633	0.0930815	0.925839	0.999931	51.2155	1.58575	0.454865	3.48619	0.000489946	0.00205551	640.248	-0.817281	0.091497	-8.93233	4.1712e-19	2.40412e-18
gene:VDAG_JR2_Chr1g01150a	2222.77	0.00185386	0.116916	0.0158564	0.987349	0.999824	11.8282	0.2645	0.550388	0.48057	0.630822	0.999974	43.1189	0.0464983	0.293996	0.158159	0.874331	0.999937	148.777	0.0948826	0.170336	0.55703	0.577507	0.999931	1001.63	-0.123613	0.102129	-1.21036	0.22614	0.332978	1939.71	-0.780088	0.0723754	-10.7784	4.35531e-27	3.55134e-26
gene:VDAG_JR2_Chr1g01160a	778.22	-0.0523693	0.0984505	-0.531935	0.594771	0.999824	45.859	0.149831	0.27912	0.5368	0.591406	0.999974	1341.25	0.0149083	0.0863075	0.172735	0.86286	0.999937	10.8389	0.100298	0.57382	0.17479	0.861245	0.999931	2291.82	-0.125969	0.120001	-1.04973	0.293843	0.407797	1984.15	-0.391233	0.0672034	-5.82163	5.82774e-09	1.80096e-08
gene:VDAG_JR2_Chr1g01170a	1853.97	0.047696	0.16329	0.292094	0.770215	0.999824	1409.35	0.0833355	0.0774426	1.07609	0.281885	0.999974	1133.46	0.0119757	0.0881092	0.135919	0.891885	0.999937	39.8657	-0.173585	0.300595	-0.577471	0.563621	0.999931	2524.55	-0.190817	0.123235	-1.5484	0.121527	0.202907	769.1	-0.127909	0.088043	-1.4528	0.146279	0.191504
gene:VDAG_JR2_Chr1g01175a	364.711	0.0695354	0.117813	0.590219	0.555044	0.999824	1165.58	0.0193297	0.0847833	0.227989	0.819655	0.999974	7684.61	-0.0149178	0.0756582	-0.197174	0.843692	0.999937	1322.5	-0.0196276	0.0789506	-0.248607	0.803665	0.999931	648.148	-0.470711	0.149077	-3.15749	0.00159133	0.00567928	4072.55	1.76841	0.0686243	25.7694	1.95269e-146	1.79156e-144
gene:VDAG_JR2_Chr1g01180a	6785.88	-0.0939289	0.0951455	-0.987213	0.323538	0.999824	7639.18	-0.106747	0.0806286	-1.32394	0.185524	0.999974	13266.8	-0.0158176	0.0754956	-0.209517	0.834044	0.999937	1117.04	-0.0234174	0.0890721	-0.262904	0.792625	0.999931	2008.24	-0.363711	0.133041	-2.73383	0.00626025	0.0176813	422.508	0.424283	0.10653	3.98276	6.81184e-05	0.000145293
gene:VDAG_JR2_Chr1g01185a	61.6992	0.0624276	0.286112	0.218193	0.827279	0.999824	13421.3	-0.0557588	0.078495	-0.710348	0.477488	0.999974	15750.5	0.018955	0.0854984	0.2217	0.824548	0.999937	7697.9	-0.00318357	0.0698029	-0.045608	0.963623	0.999931	1968.5	-0.157524	0.212502	-0.741282	0.458522	0.573707	6006.56	-0.532363	0.0564664	-9.42795	4.18189e-21	2.6481e-20
gene:VDAG_JR2_Chr1g01190a	223.896	0.0984388	0.159576	0.616878	0.537315	0.999824	15462.8	-0.109023	0.0888516	-1.22702	0.219814	0.999974	12.663	-0.618368	0.666708	-0.927495	0.35367	0.999937	13513	0.0436068	0.0722148	0.603848	0.545945	0.999931	750.19	0.0368315	0.189398	0.194466	0.845811	0.888164	46.9013	-0.907881	0.285324	-3.18193	0.00146297	0.00267934
gene:VDAG_JR2_Chr1g01200a	150.205	0.0494661	0.267071	0.185217	0.853059	0.999824	14.6599	-0.202244	0.629492	-0.321281	0.747998	0.999974	800.314	-0.183807	0.0978379	-1.87869	0.0602869	0.999937	16048.9	0.0788026	0.0672754	1.17134	0.241461	0.999931	8557.76	3.17707	0.615346	5.16305	2.42952e-07	2.40507e-06	175.001	-0.744777	0.160346	-4.64481	3.40391e-06	8.27007e-06
gene:VDAG_JR2_Chr1g01210a	10.6689	-0.0163899	0.685196	-0.02392	0.980916	0.999824	848.991	-0.080949	0.0884103	-0.915607	0.359873	0.999974	348.291	-0.0239816	0.11729	-0.204464	0.837991	0.999937	15.1785	-0.0165319	0.539579	-0.0306385	0.975558	0.999931	567.183	1.26903	0.384738	3.29843	0.000972284	0.00374144	196.81	0.704906	0.148515	4.74635	2.07121e-06	5.12772e-06
gene:VDAG_JR2_Chr1g01220a	45.3487	0.124994	0.369341	0.338425	0.735043	0.999824	361.501	0.0104499	0.116411	0.0897669	0.928472	0.999974	424.05	0.00438447	0.113001	0.0388002	0.96905	0.999937	852.887	0.0118239	0.0978341	0.120857	0.903804	0.999931	5862.59	-0.338861	0.173694	-1.9509	0.0510684	0.101569	18.4915	1.26403	0.461845	2.73692	0.00620174	0.0104212
gene:VDAG_JR2_Chr1g01230a	1360.18	-0.0122684	0.0952404	-0.128815	0.897504	0.999824	424.744	-0.0653807	0.10019	-0.652567	0.514035	0.999974	236.172	-0.0363717	0.170566	-0.213242	0.831138	0.999937	346.151	-0.0356343	0.117691	-0.302777	0.76206	0.999931	50.433	-0.347019	0.404955	-0.856931	0.391483	0.510885	57.7167	0.699455	0.256935	2.7223	0.00648291	0.0108745
gene:VDAG_JR2_Chr1g01240a	1160.42	0.0121602	0.105579	0.115176	0.908306	0.999824	250.144	0.0543234	0.127604	0.425717	0.670314	0.999974	110.433	0.064803	0.19818	0.326991	0.743675	0.999937	425.071	0.0169171	0.105458	0.160415	0.872555	0.999931	213.05	0.148649	0.49652	0.299381	0.764649	0.82659	1238.94	-0.340761	0.0782824	-4.35297	1.34304e-05	3.08969e-05
gene:VDAG_JR2_Chr1g01250a	8208.15	0.105826	0.108583	0.974606	0.329756	0.999824	105.567	-0.139668	0.182138	-0.766827	0.443184	0.999974	23.1794	0.398876	0.436889	0.91299	0.361248	0.999937	238.191	-0.00608281	0.14019	-0.0433897	0.965391	0.999931	624.424	3.00887	0.640588	4.69704	2.6396e-06	2.03025e-05	1031.21	-0.39443	0.0792949	-4.97422	6.55122e-07	1.69934e-06
gene:VDAG_JR2_Chr1g01260a	14505.1	0.169234	0.11549	1.46535	0.142826	0.999824	19.6509	-0.11917	0.407109	-0.292722	0.769734	0.999974	787.248	-0.033735	0.109213	-0.308893	0.757403	0.999937	105.04	-0.0685079	0.209679	-0.326728	0.743874	0.999931	42.4321	2.89902	0.957992	3.02614	0.00247694	0.00820967	8631.63	0.20677	0.0712909	2.90037	0.00372722	0.00647752
gene:VDAG_JR2_Chr1g01270a	16613.2	0.103536	0.132344	0.782323	0.434025	0.999824	826.665	0.0353882	0.105453	0.335583	0.737185	0.999974	433.671	-0.0590072	0.124855	-0.472606	0.636494	0.999937	20.1467	0.0327492	0.410118	0.0798532	0.936354	0.999931	59.4205	0.949217	0.75528	1.25678	0.208835	0.312428	15579.4	0.323553	0.0714465	4.52861	5.93727e-06	1.41177e-05
gene:VDAG_JR2_Chr1g01280a	12.8163	-0.655462	0.787334	-0.832508	0.405122	0.999824	473.72	0.121645	0.109581	1.11009	0.266958	0.999974	69.4253	0.0859899	0.239594	0.358898	0.719672	0.999937	792.306	-0.00723869	0.0858684	-0.0842999	0.932818	0.999931	1047.3	-0.640843	0.157902	-4.05848	4.9393e-05	0.000275658	16581.3	0.0604394	0.0655481	0.922063	0.356496	0.421211
gene:VDAG_JR2_Chr1g01290a	823.633	-0.167542	0.149655	-1.11952	0.262919	0.999824	67.449	-0.0718838	0.228622	-0.314422	0.753201	0.999974	4090.96	-0.0329985	0.0786728	-0.419439	0.674895	0.999937	431.541	-0.0656723	0.112253	-0.585038	0.558522	0.999931	905.528	-0.5617	0.127223	-4.41509	1.00966e-05	6.7693e-05	23.4487	0.972773	0.441895	2.20137	0.02771	0.0419682
gene:VDAG_JR2_Chr1g01300a	360.054	0.00423742	0.122796	0.0345079	0.972472	0.999824	4305.61	0.0415891	0.0828027	0.502267	0.61548	0.999974	593.683	-0.0360819	0.117482	-0.307127	0.758747	0.999937	64.1486	-0.140372	0.235644	-0.595697	0.551378	0.999931	7544.67	0.0595786	0.206417	0.288633	0.772862	0.832561	1092.2	0.559294	0.087778	6.37168	1.86964e-10	6.42012e-10
gene:VDAG_JR2_Chr1g01310a	457.547	0.151749	0.192676	0.787587	0.430938	0.999824	659.075	0.186108	0.105574	1.76283	0.0779294	0.999974	56.6396	-0.0291587	0.256882	-0.11351	0.909626	0.999937	4030.73	-0.0701496	0.0696291	-1.00747	0.313707	0.999931	13649.6	0.188332	0.253938	0.741647	0.458301	0.573543	335.935	-0.24489	0.116905	-2.09478	0.0361904	0.0537154
gene:VDAG_JR2_Chr1g01320a	253.678	0.0991732	0.143578	0.690727	0.489737	0.999824	58.5922	-0.00517744	0.24287	-0.0213177	0.982992	0.999974	57.9403	0.0308369	0.269682	0.114345	0.908964	0.999937	580.523	-0.0963534	0.104243	-0.924316	0.355322	0.999931	15270.1	0.0572292	0.239025	0.239427	0.810774	0.861626	480.373	0.246101	0.101156	2.43288	0.0149793	0.0237529
gene:VDAG_JR2_Chr1g01330a	121.448	0.261018	0.287694	0.907275	0.364261	0.999824	53.3293	-0.295904	0.274028	-1.07983	0.280218	0.999974	33.3147	0.0810076	0.33614	0.240993	0.80956	0.999937	53.6582	-0.18263	0.26176	-0.697699	0.485365	0.999931	34.9896	1.91757	0.725776	2.64209	0.00823965	0.0221827	266.488	0.19664	0.130936	1.50181	0.133147	0.175723
gene:VDAG_JR2_Chr1g01340a	20.9563	0.0731896	0.401704	0.182198	0.855427	0.999824	32.6167	-0.0506197	0.340772	-0.148544	0.881913	0.999974	25.1338	-0.171272	0.387794	-0.441657	0.658738	0.999937	54.4131	-0.149271	0.263115	-0.567322	0.570496	0.999931	1029.58	0.612012	0.160164	3.82115	0.00013283	0.000659527	180.622	1.15445	0.150931	7.64886	2.02772e-14	9.11957e-14
gene:VDAG_JR2_Chr1g01350a	827.047	0.0415684	0.115498	0.359906	0.718917	0.999824	24.548	-0.32646	0.390684	-0.835612	0.403373	0.999974	10.3385	-0.79952	0.625217	-1.27879	0.200972	0.999937	30.7577	-0.139019	0.351603	-0.395387	0.692558	0.999931	369.27	0.260206	0.187936	1.38455	0.166191	0.260483	45.4719	1.76219	0.307542	5.72992	1.00481e-08	3.05562e-08
gene:VDAG_JR2_Chr1g01360a	452.337	-0.00373255	0.132207	-0.0282326	0.977477	0.999824	13.4898	0.0134505	0.498803	0.0269655	0.978487	0.999974	1183.15	-0.0515838	0.0842848	-0.612017	0.540527	0.999937	25.824	-0.0848041	0.37968	-0.223357	0.823258	0.999931	434.049	0.19189	0.215184	0.891749	0.372528	0.491042	703.405	-0.50893	0.0925961	-5.49623	3.87986e-08	1.12675e-07
gene:VDAG_JR2_Chr1g01370a	65.7148	-0.144525	0.271312	-0.53269	0.594248	0.999824	1214.92	-0.0477359	0.0815965	-0.585025	0.558531	0.999974	1723.91	-0.0114224	0.0751875	-0.151919	0.879251	0.999937	10.6086	-0.681726	0.591469	-1.1526	0.249076	0.999931	265.328	0.397527	0.171023	2.32441	0.0201035	0.04696	377.132	-0.636835	0.116094	-5.48552	4.12262e-08	1.1926e-07
gene:VDAG_JR2_Chr1g01380a	4163.66	-0.0500858	0.0973224	-0.514638	0.606806	0.999824	1780.39	0.00865804	0.0655948	0.131993	0.89499	0.999974	502.227	-0.0606629	0.113014	-0.536773	0.591424	0.999937	1201.64	0.000631263	0.0775199	0.00814324	0.993503	0.999931	182.54	1.34181	0.492306	2.72556	0.00641922	0.0180235	86.0852	0.547	0.212281	2.57678	0.00997259	0.0162848
gene:VDAG_JR2_Chr1g01390a	617.86	0.0112709	0.123023	0.0916159	0.927003	0.999824	517.661	-0.0451361	0.103916	-0.43435	0.664034	0.999974	2933.06	0.0249166	0.101351	0.245844	0.805803	0.999937	1729.23	0.0039501	0.0684005	0.0577496	0.953948	0.999931	44.7614	1.8818	0.610562	3.08207	0.00205564	0.00702805	4310.22	0.010738	0.0658804	0.162992	0.870525	0.893036
gene:VDAG_JR2_Chr1g01400a	58.5273	-0.00302198	0.267506	-0.0112969	0.990987	0.999824	3044.56	0.0596361	0.100498	0.593405	0.55291	0.999974	41.8483	-0.293897	0.292604	-1.00442	0.315176	0.999937	508.228	-0.0185512	0.10313	-0.179882	0.857245	0.999931	668.317	-0.405281	0.159565	-2.53991	0.0110881	0.0284223	873.585	0.848071	0.0916852	9.24982	2.24871e-20	1.37748e-19
gene:VDAG_JR2_Chr1g01410a	55.2841	-0.176792	0.289188	-0.611338	0.540976	0.999824	49.3766	0.123978	0.281497	0.440423	0.659631	0.999974	80.5307	-0.0503389	0.244889	-0.205558	0.837136	0.999937	3018.22	0.112072	0.0912489	1.22821	0.21937	0.999931	351.813	-0.592677	0.243685	-2.43214	0.0150097	0.0366606	143.691	1.94105	0.179032	10.8419	2.17887e-27	1.80639e-26
gene:VDAG_JR2_Chr1g01420a	32.1257	-0.0911734	0.381914	-0.238727	0.811317	0.999824	85.0377	0.0322784	0.211238	0.152805	0.878552	0.999974	204.578	0.00398704	0.166269	0.0239795	0.980869	0.999937	44.7507	-0.0774699	0.28526	-0.271577	0.785948	0.999931	65.7856	0.0592669	0.276953	0.213997	0.83055	0.876477	53.2114	-0.340475	0.265521	-1.28229	0.199742	0.253588
gene:VDAG_JR2_Chr1g01430a	27.6602	0.0416627	0.378128	0.110182	0.912265	0.999824	199.155	-0.151875	0.156223	-0.97217	0.330966	0.999974	237.223	-0.0439945	0.234525	-0.18759	0.851198	0.999937	81.9494	0.00433646	0.23257	0.0186459	0.985124	0.999931	4124.18	0.115865	0.231067	0.501434	0.616066	0.704432	30.1593	-0.328166	0.35332	-0.928806	0.352989	0.417546
gene:VDAG_JR2_Chr1g01440a	12.8207	-0.13158	0.509384	-0.258312	0.796166	0.999824	252.661	0.0663932	0.238403	0.278492	0.780635	0.999974	1596.33	0.0409608	0.0733441	0.558475	0.57652	0.999937	192.024	-0.177198	0.159837	-1.10862	0.267595	0.999931	749.8	0.684278	0.166933	4.09913	4.1471e-05	0.000236013	35.0227	0.616742	0.333189	1.85103	0.0641657	0.0909332
gene:VDAG_JR2_Chr1g01450a	1228.18	-0.0107721	0.0829444	-0.129871	0.896669	0.999824	1611.06	-0.0052272	0.0668919	-0.0781439	0.937714	0.999974	381.513	0.0481683	0.120073	0.401157	0.688304	0.999937	270.138	0.321997	0.164624	1.95596	0.0504699	0.997897	133.795	1.95758	0.519166	3.77063	0.000162837	0.000790576	11.5094	-0.524507	0.564498	-0.929157	0.352808	0.417371
gene:VDAG_JR2_Chr1g01460a	1783.51	0.0189562	0.0926465	0.204608	0.837879	0.999824	382.598	-0.0167613	0.115546	-0.145062	0.884662	0.999974	1954.57	-0.125153	0.0940494	-1.33072	0.183281	0.999937	1559.35	-0.0199684	0.0703048	-0.284026	0.776391	0.999931	43.1972	-0.791385	0.379937	-2.08294	0.037257	0.0783088	929.575	-1.03594	0.0835125	-12.4047	2.46546e-35	2.74122e-34
gene:VDAG_JR2_Chr1g01470a	488.23	-0.217198	0.141369	-1.53639	0.124443	0.999824	2064.29	-0.037439	0.0714911	-0.523688	0.600496	0.999974	3223.54	-0.0975877	0.0688912	-1.41655	0.156615	0.999937	389.388	0.11305	0.126965	0.890407	0.373247	0.999931	23.6551	-0.913833	0.508733	-1.79629	0.0724479	0.134538	1576.35	-0.404491	0.0687482	-5.88366	4.01295e-09	1.25516e-08
gene:VDAG_JR2_Chr1g01480a	2992.79	0.0156505	0.113157	0.138307	0.889998	0.999824	3389.88	-0.0237938	0.0649977	-0.366072	0.714311	0.999974	1219.66	0.0360889	0.0838674	0.430309	0.666971	0.999937	2024.6	-0.0143426	0.0781155	-0.183608	0.854321	0.999931	19.5828	-0.897709	0.661463	-1.35716	0.174732	0.271124	571.342	0.199028	0.0990163	2.01006	0.0444252	0.0649269
gene:VDAG_JR2_Chr1g01490a	47.2071	0.00208529	0.298403	0.00698817	0.994424	0.999824	1251.66	0.0376034	0.074464	0.504987	0.613568	0.999974	1674.2	-0.100381	0.0978783	-1.02557	0.305097	0.999937	3190.11	-0.122142	0.0656329	-1.86099	0.0627454	0.999931	12.9969	0.0975042	0.818085	0.119186	0.905128	0.932502	2834.71	-0.186272	0.080591	-2.31132	0.0208151	0.0322431
gene:VDAG_JR2_Chr1g01500a	83.4626	-0.0170467	0.251365	-0.0678167	0.945932	0.999824	1781.84	0.00894963	0.0756162	0.118356	0.905786	0.999974	0.649147	-2.79844	2.36616	-1.18269	0.236932	0.999937	1211.96	0.0242766	0.0796882	0.304645	0.760636	0.999931	888.866	-0.880166	0.254183	-3.46273	0.000534732	0.00221629	35.3466	-1.06579	0.329611	-3.23347	0.00122296	0.00225949
gene:VDAG_JR2_Chr1g01510a	195.452	-0.203167	0.171684	-1.18338	0.236658	0.999824	1.48841	0.303066	1.57423	0.192517	0.847337	0.999974	3797.53	-0.0439025	0.113052	-0.388339	0.697765	0.999937	1782.94	0.0883327	0.0784794	1.12555	0.260355	0.999931	1427.94	-0.463786	0.120308	-3.85498	0.000115737	0.000587058	76.0399	-0.346565	0.230588	-1.50296	0.132849	0.175405
gene:VDAG_JR2_Chr1g01520a	272.167	0.272972	0.661202	0.412843	0.679722	0.999824	3860.22	-0.0696998	0.073783	-0.944659	0.344833	0.999974	20.7797	-0.197101	0.419605	-0.46973	0.638548	0.999937	0.647611	-2.79333	2.33674	-1.1954	0.231932	0.999931	513.023	0.126072	0.147413	0.855226	0.392426	0.511865	316.619	0.989442	0.128856	7.67863	1.60794e-14	7.28721e-14
gene:VDAG_JR2_Chr1g01530a	1651.47	0.0708622	0.0797144	0.888951	0.37403	0.999824	20.1141	-0.378528	0.42423	-0.89227	0.372248	0.999974	20120.5	0.0394916	0.0604317	0.653492	0.513439	0.999937	3899.11	0.0389613	0.0669156	0.582246	0.560401	0.999931	2777.93	-0.00399421	0.139449	-0.0286428	0.977149	0.984278	130.945	-4.37035	0.304086	-14.3721	7.74462e-47	1.22823e-45
gene:VDAG_JR2_Chr1g01540a	380.8	-0.0245944	0.136225	-0.180542	0.856727	0.999824	20612.7	0.0364571	0.0506926	0.71918	0.47203	0.999974	2331.39	-0.0931601	0.0803936	-1.1588	0.246538	0.999937	21.282	-0.117677	0.410214	-0.286867	0.774214	0.999931	34.4866	-0.828003	0.411052	-2.01435	0.0439726	0.0897052	1405.3	-0.471568	0.0700371	-6.73312	1.66065e-11	6.17124e-11
gene:VDAG_JR2_Chr1g01550a	2037.34	-0.0709025	0.0912535	-0.776984	0.437168	0.999824	2464.59	-0.00394094	0.068579	-0.0574657	0.954174	0.999974	1167.25	0.0504617	0.0956748	0.52743	0.597895	0.999937	20414.9	0.0867986	0.0544001	1.59556	0.110587	0.999931	82.0342	0.12224	0.358688	0.340798	0.733255	0.802219	358.94	-0.244614	0.116815	-2.09403	0.0362574	0.0537955
gene:VDAG_JR2_Chr1g01560a	3425.15	0.0115317	0.114568	0.100654	0.919825	0.999824	1187.14	0.0273153	0.0766406	0.356408	0.721535	0.999974	212.211	-0.0403285	0.149348	-0.270031	0.787136	0.999937	2394.65	-0.0080203	0.0704536	-0.113838	0.909366	0.999931	287.391	0.956368	0.345098	2.77129	0.00558339	0.0161226	1768.4	-0.574652	0.0743197	-7.73216	1.05735e-14	4.85231e-14
gene:VDAG_JR2_Chr1g01570a	1262.3	0.0669153	0.0989951	0.675946	0.499075	0.999824	224.991	0.0545924	0.14458	0.377594	0.705732	0.999974	33.4264	-2.45774	0.488767	-5.02845	4.94449e-07	0.000652397	1157.03	0.0320165	0.0815916	0.3924	0.694763	0.999931	122.857	-3.91211	0.387346	-10.0998	5.53636e-24	5.24343e-22	3258.91	-0.176671	0.0609473	-2.89875	0.0037465	0.00651012
gene:VDAG_JR2_Chr1g01580a	1737.91	-0.0587282	0.105344	-0.557488	0.577194	0.999824	53.5822	-0.231434	0.258081	-0.896749	0.369853	0.999974	997.149	0.597681	0.1261	4.73973	2.14e-06	0.00234005	212.52	-0.0294289	0.144116	-0.204203	0.838195	0.999931	1372.47	-0.279889	0.168843	-1.65768	0.0973816	0.1703	1211.09	-0.0925474	0.0732998	-1.26259	0.206738	0.261451
gene:VDAG_JR2_Chr1g01600a	1.16017	-0.426621	1.71108	-0.249328	0.803107	0.999824	831.354	0.0620661	0.101177	0.613443	0.539583	0.999974	15.2245	0.117848	0.492487	0.239292	0.810879	0.999937	57.1339	0.0392923	0.259181	0.151601	0.879501	0.999931	323.89	-0.312071	0.149898	-2.08189	0.0373526	0.0784837	1245.7	-1.37326	0.0793684	-17.3023	4.51996e-67	1.1108e-65
gene:VDAG_JR2_Chr1g01610a	3936.99	-0.00689425	0.128961	-0.0534599	0.957365	0.999824	14.898	-0.0154349	0.519082	-0.029735	0.976278	0.999974	41.8175	0.0621863	0.321421	0.193473	0.846589	0.999937	802.565	0.0391093	0.11037	0.354345	0.72308	0.999931	1673.56	-0.48217	0.179728	-2.68277	0.00730143	0.0200438	1.49288	0.278199	1.67028	0.166558	0.867718	0.890731
gene:VDAG_JR2_Chr1g01620a	21.1045	-0.218939	0.436207	-0.501916	0.615727	0.999824	41.1028	-0.0594064	0.314151	-0.189101	0.850013	0.999974	178.487	-0.316054	0.202173	-1.56329	0.117985	0.999937	11.9735	-0.629695	0.556063	-1.13242	0.257459	0.999931	3319.39	0.114307	0.133973	0.853205	0.393546	0.51315	4905.84	0.538751	0.0650266	8.28508	1.18027e-16	6.06339e-16
gene:VDAG_JR2_Chr1g01630a	20543.9	0.032169	0.0785313	0.409634	0.682075	0.999824	182.596	-0.323033	0.187178	-1.72581	0.0843824	0.999974	309.804	-0.208945	0.160748	-1.29983	0.193658	0.999937	36.5918	-0.33173	0.332317	-0.998234	0.318166	0.999931	1055.25	-0.265633	0.160897	-1.65095	0.0987497	0.172171	13.456	-2.55438	0.607841	-4.20238	2.64119e-05	5.88696e-05
gene:VDAG_JR2_Chr1g01640a	2411.57	-0.0620762	0.0780585	-0.795252	0.426467	0.999824	307.088	-0.316852	0.153894	-2.05889	0.0395045	0.999974	521.902	0.0443782	0.101248	0.438311	0.661161	0.999937	194.788	-0.0398777	0.174788	-0.228148	0.819531	0.999931	1215.43	-1.09852	0.258677	-4.24668	2.16963e-05	0.000133043	20217.1	-0.0536436	0.0507354	-1.05732	0.290365	0.351836
gene:VDAG_JR2_Chr1g01650a	1179.06	0.0127225	0.0923927	0.137701	0.890477	0.999824	516.832	-0.0571588	0.0956425	-0.59763	0.550087	0.999974	483.507	0.115212	0.12907	0.892634	0.372053	0.999937	317.282	-0.128919	0.151822	-0.849145	0.395801	0.999931	1.70976	0.803585	2.20926	0.363735	0.716056	0.788911	2182.67	-0.418857	0.0688756	-6.08136	1.1917e-09	3.85894e-09
gene:VDAG_JR2_Chr1g01660a	232.92	0.156466	0.155241	1.00789	0.313506	0.999824	484.097	0.0464463	0.108145	0.429481	0.667573	0.999974	369.717	0.390567	0.42071	0.928351	0.353226	0.999937	515.163	0.0132447	0.0978992	0.135289	0.892383	0.999931	4204.39	0.356056	0.20592	1.7291	0.0837912	0.151158	942.346	-0.77615	0.0842181	-9.21595	3.08525e-20	1.87968e-19
gene:VDAG_JR2_Chr1g01670a	29.5679	-5.44947	0.796351	-6.84305	7.75235e-12	3.07329e-08	365.321	0.295714	0.17093	1.73003	0.0836253	0.999974	365.303	-0.00101519	0.12698	-0.00799488	0.993621	0.999937	466.005	0.0172953	0.107259	0.161249	0.871897	0.999931	13.748	-1.74487	0.620262	-2.81311	0.00490646	0.0144172	253.778	0.34822	0.132331	2.63143	0.00850268	0.0140494
gene:VDAG_JR2_Chr1g01680a	850.325	0.129217	0.159629	0.809482	0.418238	0.999824	385.444	0.0787413	0.115278	0.683056	0.494572	0.999974	2047.93	-0.048332	0.0734209	-0.658287	0.510354	0.999937	372.434	0.417511	0.153308	2.72336	0.00646221	0.422281	19066.4	0.0124121	0.0876274	0.141647	0.887359	0.919379	50.3479	-0.475795	0.272369	-1.74688	0.0806582	0.111961
gene:VDAG_JR2_Chr1g01690a	15.6872	0.138223	0.729144	0.18957	0.849646	0.999824	2171.61	0.0481234	0.0687614	0.69986	0.484015	0.999974	2448.48	0.0114877	0.0733318	0.156654	0.875518	0.999937	369.174	0.0357128	0.116956	0.305351	0.760098	0.999931	2079.91	-0.309411	0.210413	-1.47049	0.141428	0.228966	819.718	-0.0125289	0.0975358	-0.128454	0.897789	0.916737
gene:VDAG_JR2_Chr1g01700a	43.6425	0.120464	0.445105	0.270642	0.786666	0.999824	2477.49	-0.0272542	0.0642312	-0.424314	0.671337	0.999974	6431.66	0.00330437	0.0743001	0.0444733	0.964527	0.999937	2069.61	-0.011369	0.0717276	-0.158502	0.874061	0.999931	934.819	-0.505785	0.169813	-2.97849	0.00289677	0.00934728	55.6516	2.66001	0.313352	8.4889	2.08598e-17	1.11655e-16
gene:VDAG_JR2_Chr1g01710a	218.688	0.213354	0.232972	0.915793	0.359775	0.999824	6574.1	-0.00611613	0.0604683	-0.101146	0.919434	0.999974	21.8326	-0.388482	0.405696	-0.95757	0.338279	0.999937	2459	0.0300479	0.0702326	0.427834	0.668772	0.999931	258.878	0.599027	0.241678	2.47861	0.0131895	0.0328662	49.0412	0.391876	0.30206	1.29734	0.194513	0.247355
gene:VDAG_JR2_Chr1g01720a	359.837	0.159608	0.218195	0.731494	0.464478	0.999824	23.7574	-0.19981	0.385802	-0.517908	0.604522	0.999974	1022.38	-0.00756658	0.0841506	-0.0899171	0.928353	0.999937	6517.16	0.0475407	0.0645458	0.736543	0.4614	0.999931	45.2484	-0.571181	0.51932	-1.09986	0.271392	0.383545	160.486	-0.826424	0.181942	-4.54224	5.56609e-06	1.32733e-05
gene:VDAG_JR2_Chr1g01730a	538.054	0.064055	0.101769	0.629414	0.529078	0.999824	1048.89	-0.00635291	0.0757714	-0.0838431	0.933181	0.999974	589.208	0.0433516	0.116295	0.372772	0.709318	0.999937	22.7166	-0.256217	0.399478	-0.641379	0.521276	0.999931	1070	0.863348	0.236986	3.64304	0.000269441	0.00122343	253.391	-1.08574	0.153911	-7.0543	1.73475e-12	6.84068e-12
gene:VDAG_JR2_Chr1g01740a	486.931	0.0684979	0.143766	0.476455	0.633751	0.999824	563.954	-0.160841	0.105853	-1.51947	0.128645	0.999974	734.287	-0.0161668	0.0907619	-0.178124	0.858626	0.999937	1031.12	0.0238453	0.0780054	0.305688	0.759842	0.999931	38.5365	2.1744	0.436127	4.98571	6.1734e-07	5.58261e-06	551.176	0.0938816	0.0945459	0.992974	0.320722	0.383925
gene:VDAG_JR2_Chr1g01750a	339.779	0.103905	0.22369	0.464504	0.642286	0.999824	758.454	0.00483548	0.0852092	0.0567484	0.954746	0.999974	312.149	0.176903	0.194799	0.908132	0.363809	0.999937	572.806	-0.0318136	0.0931809	-0.341418	0.732789	0.999931	472.447	4.53444	0.502637	9.0213	1.85877e-19	1.13959e-17	656.518	0.786351	0.0900026	8.73698	2.39415e-18	1.33396e-17
gene:VDAG_JR2_Chr1g01760a	380.282	0.0467007	0.146512	0.31875	0.749916	0.999824	324.827	0.218454	0.163238	1.33825	0.180814	0.999974	45.1085	-0.00135716	0.300414	-0.00451762	0.996395	0.999937	729.693	-0.0276046	0.085162	-0.324143	0.74583	0.999931	148.267	-0.816857	0.33098	-2.468	0.0135871	0.0336851	683.11	1.64098	0.116295	14.1105	3.2738e-45	4.95713e-44
gene:VDAG_JR2_Chr1g01770a	2121.98	-0.012706	0.0808552	-0.157146	0.87513	0.999824	50.6849	0.252762	0.287196	0.880105	0.378802	0.999974	23.03	0.336384	0.409459	0.821532	0.411343	0.999937	335.819	0.378736	0.14713	2.57416	0.0100484	0.504242	284.109	-0.341891	0.244514	-1.39825	0.162039	0.255299	557.462	0.955617	0.101292	9.43428	3.93696e-21	2.49428e-20
gene:VDAG_JR2_Chr1g01780a	2413.39	-0.0992801	0.0843634	-1.17681	0.23927	0.999824	22.5054	0.208894	0.399077	0.523444	0.600665	0.999974	170.815	0.0729956	0.164522	0.443682	0.657272	0.999937	45.6803	0.042796	0.280747	0.152436	0.878843	0.999931	500.769	0.0534163	0.190347	0.280627	0.778997	0.837395	1970.63	-0.278896	0.0680795	-4.09661	4.19236e-05	9.14522e-05
gene:VDAG_JR2_Chr1g01790a	6538	-0.0168926	0.0799895	-0.211185	0.832743	0.999824	165.614	-0.0898417	0.16716	-0.537458	0.590951	0.999974	18530.2	-0.0413052	0.0827536	-0.499135	0.617684	0.999937	20.4407	0.0202588	0.419813	0.0482567	0.961512	0.999931	611.287	0.809198	0.112464	7.19514	6.23948e-13	1.75577e-11	2486.24	-0.0514006	0.0650991	-0.789574	0.429777	0.493118
gene:VDAG_JR2_Chr1g01800a	21.7321	-0.48292	0.474958	-1.01676	0.309266	0.999824	18489.5	-0.122802	0.0762994	-1.60948	0.107512	0.999974	114.468	0.137432	0.184974	0.742982	0.457492	0.999937	169.039	0.0511654	0.16649	0.307318	0.758601	0.999931	694.501	1.82219	0.411674	4.42631	9.58593e-06	6.46413e-05	7034.84	0.151277	0.0631184	2.39671	0.0165429	0.0260489
gene:VDAG_JR2_Chr1g01810a	1062.7	0.0365746	0.0810434	0.451296	0.651776	0.999824	112.557	0.0183445	0.195373	0.0938947	0.925193	0.999974	431.542	0.0328965	0.10642	0.309118	0.757232	0.999937	19058.6	0.0463464	0.064289	0.720906	0.470967	0.999931	545.8	1.08503	0.189407	5.72856	1.01287e-08	1.39873e-07	21.9998	-0.490891	0.411088	-1.19413	0.232429	0.289711
gene:VDAG_JR2_Chr1g01820a	611.782	0.0827306	0.127176	0.65052	0.515356	0.999824	448.554	0.0705653	0.102881	0.685896	0.492779	0.999974	145.518	0.210497	0.181777	1.15799	0.246866	0.999937	110.833	0.0520325	0.186155	0.279512	0.779852	0.999931	2011.51	0.0286219	0.168741	0.169621	0.865308	0.902723	897.411	-0.540287	0.0806689	-6.69758	2.11898e-11	7.79266e-11
gene:VDAG_JR2_Chr1g01830a	759.232	0.0131021	0.108266	0.121018	0.903677	0.999824	138.889	0.00918364	0.17774	0.051669	0.958792	0.999974	321.542	0.0496908	0.155742	0.319059	0.749682	0.999937	430.474	0.0329351	0.108595	0.303283	0.761674	0.999931	2519.99	0.214325	0.163501	1.31085	0.189908	0.289425	656.544	0.238628	0.0901648	2.64658	0.00813103	0.013473
gene:VDAG_JR2_Chr1g01840a	311.376	0.10579	0.373972	0.282881	0.777268	0.999824	338.234	0.120979	0.121995	0.991671	0.321358	0.999974	375.543	0.158999	0.208684	0.761916	0.44611	0.999937	132.046	-0.0555875	0.182711	-0.304238	0.760946	0.999931	6042.05	-0.0494463	0.106898	-0.462558	0.643681	0.729046	792.611	0.0966584	0.0834139	1.15878	0.246546	0.304914
gene:VDAG_JR2_Chr1g01850a	47.5122	0.0813849	0.324707	0.250641	0.802092	0.999824	382.46	0.138734	0.158547	0.875036	0.381554	0.999974	2232.73	0.116702	0.151334	0.771152	0.440617	0.999937	334.839	0.1693	0.120009	1.41072	0.158326	0.999931	15.9927	-1.49963	0.614016	-2.44233	0.0145926	0.0357658	230.363	-0.955848	0.157065	-6.0857	1.15984e-09	3.76362e-09
gene:VDAG_JR2_Chr1g01860a	22.493	0.211577	0.410043	0.515988	0.605863	0.999824	2335.22	0.170316	0.136229	1.25022	0.211219	0.999974	15.9665	-0.0713349	0.461071	-0.154716	0.877046	0.999937	345.762	-0.0695154	0.134051	-0.518575	0.604057	0.999931	846.891	-0.458199	0.212537	-2.15585	0.0310951	0.0674925	78.6904	1.2399	0.224117	5.53238	3.15912e-08	9.26126e-08
gene:VDAG_JR2_Chr1g01870a	169.502	-0.0159044	0.184147	-0.0863681	0.931174	0.999824	18.1333	0.216276	0.433426	0.498992	0.617785	0.999974	2900.22	0.355263	0.0771885	4.60253	4.17382e-06	0.00413034	2044.99	-0.131104	0.090699	-1.44549	0.148321	0.999931	571.795	0.0837415	0.180049	0.465103	0.641858	0.727825	22.3308	0.153796	0.404033	0.380651	0.703462	0.74874
gene:VDAG_JR2_Chr1g01880a	19632.5	0.0575996	0.08118	0.709529	0.477996	0.999824	3007.14	0.3834	0.0840684	4.56058	5.10132e-06	0.00673374	2783.05	0.03323	0.0742966	0.447262	0.654686	0.999937	17.4601	0.188915	0.448147	0.421547	0.673356	0.999931	658.788	-0.209028	0.134688	-1.55194	0.120678	0.201835	219.031	0.618489	0.143514	4.30962	1.63538e-05	3.72623e-05
gene:VDAG_JR2_Chr1g01890a	121.287	0.229687	0.187064	1.22785	0.219504	0.999824	2800.23	-0.0218518	0.0654956	-0.333637	0.738654	0.999974	258.422	-0.143175	0.133397	-1.0733	0.283138	0.999937	2974.21	0.424906	0.0762656	5.5714	2.52706e-08	5.00906e-05	409.269	0.94067	0.411154	2.28788	0.0221446	0.0509863	30929.7	1.1191	0.071518	15.6478	3.44043e-55	6.43704e-54
gene:VDAG_JR2_Chr1g01900a	449.098	0.0793322	0.1081	0.733881	0.463021	0.999824	272.585	-0.0593932	0.126511	-0.469472	0.638732	0.999974	109.876	0.129408	0.189444	0.683093	0.494548	0.999937	2724.87	-0.0211598	0.0674161	-0.313869	0.753621	0.999931	80.7521	1.45397	0.357895	4.06258	4.8534e-05	0.000271461	76.962	-1.47274	0.229181	-6.4261	1.30917e-10	4.5485e-10
gene:VDAG_JR2_Chr1g01910a	152.179	0.26614	0.194847	1.3659	0.171971	0.999824	103.153	-0.12768	0.195756	-0.652243	0.514245	0.999974	1221.63	0.161172	0.0990594	1.62703	0.103731	0.999937	262.174	-0.0940826	0.128735	-0.730825	0.464886	0.999931	23.5809	0.504551	0.453238	1.11321	0.265616	0.377316	426.727	-0.108341	0.106141	-1.02072	0.307388	0.36957
gene:VDAG_JR2_Chr1g01920a	345.237	0.182398	0.13026	1.40026	0.161436	0.999824	1164.63	-0.0455281	0.0976224	-0.46637	0.640951	0.999974	8699.82	0.0351635	0.0657406	0.534882	0.592731	0.999937	115.527	0.271243	0.182999	1.48221	0.138285	0.999931	190.987	0.483503	0.204092	2.36904	0.0178343	0.0423769	136.627	-0.0729213	0.177507	-0.410808	0.681213	0.728564
gene:VDAG_JR2_Chr1g01930a	378.638	0.11592	0.228161	0.508065	0.611408	0.999824	8644.84	-0.0561837	0.0551863	-1.01807	0.308643	0.999974	153.693	-0.0638257	0.185384	-0.34429	0.730628	0.999937	1195	0.107063	0.0936918	1.14272	0.253156	0.999931	35086.1	1.53753	0.313574	4.90324	9.42709e-07	8.14981e-06	436.498	0.733207	0.105242	6.96688	3.24052e-12	1.25272e-11
gene:VDAG_JR2_Chr1g01940a	2205.45	0.015742	0.216244	0.0727971	0.941968	0.999824	146.128	-0.295359	0.18168	-1.62571	0.104011	0.999974	6.56982	-0.534813	0.754443	-0.708884	0.478396	0.999937	8713.53	0.0461444	0.0558521	0.82619	0.408696	0.999931	70.2886	-1.51811	0.457731	-3.31661	0.000911181	0.00353309	1086.47	2.29301	0.0915262	25.0531	1.61638e-138	1.35273e-136
gene:VDAG_JR2_Chr1g01950a	18.2946	0.244288	0.453687	0.538451	0.590265	0.999824	5.79723	-1.1421	0.8738	-1.30705	0.191196	0.999974	4864.83	-0.00805042	0.0812995	-0.0990217	0.921121	0.999937	145.298	-0.224967	0.173117	-1.2995	0.193771	0.999931	375.057	-0.254184	0.181557	-1.40002	0.161507	0.254556	5792.83	2.07401	0.0592525	35.0029	2.03569e-268	6.14976e-266
gene:VDAG_JR2_Chr1g01960a	2805.25	0.205962	0.146424	1.40661	0.159542	0.999824	4787.79	-0.130104	0.0709273	-1.83432	0.0666062	0.999974	4291.72	7.05851e-05	0.0741424	0.000952021	0.99924	0.999937	6.80655	-0.422033	0.72806	-0.579668	0.562139	0.999931	105.191	-0.665616	0.238696	-2.78855	0.00529446	0.0153757	117.82	3.68826	0.261059	14.1281	2.55076e-45	3.88606e-44
gene:VDAG_JR2_Chr1g01970a	2894.75	0.0783446	0.104073	0.752783	0.45158	0.999824	4339.27	-0.0412181	0.0600448	-0.686457	0.492425	0.999974	1807.49	-0.108177	0.0906133	-1.19383	0.232544	0.999937	4669.63	-0.122711	0.0682238	-1.79865	0.0720742	0.999931	384.571	0.626733	0.194341	3.22492	0.00126009	0.0046569	3005.6	0.351819	0.0665391	5.2874	1.24067e-07	3.43011e-07
gene:VDAG_JR2_Chr1g01980a	297.59	0.193485	0.141042	1.37182	0.170118	0.999824	1819.75	-0.164227	0.0829583	-1.97964	0.0477443	0.999974	21.4159	0.0694858	0.402286	0.172727	0.862866	0.999937	4325.01	0.0285545	0.063788	0.447646	0.654408	0.999931	572.398	1.24565	0.222273	5.60414	2.09289e-08	2.68835e-07	2986.37	0.127526	0.0621123	2.05315	0.0400583	0.0590599
gene:VDAG_JR2_Chr1g01990a	106.673	-0.0226379	0.221966	-0.101988	0.918766	0.999824	20.9514	-0.0678602	0.410943	-0.165133	0.86884	0.999974	137.429	-0.0235088	0.184776	-0.127229	0.898759	0.999937	1771.83	-0.162241	0.0739876	-2.19282	0.0283205	0.809652	4267.11	1.66156	0.186862	8.89193	6.00583e-19	3.44887e-17	318.031	0.33292	0.119044	2.79662	0.00516402	0.0087956
gene:VDAG_JR2_Chr1g02000a	1196.95	0.0389766	0.108919	0.35785	0.720456	0.999824	142.972	0.0161067	0.175361	0.0918487	0.926818	0.999974	421.033	-0.237897	0.137574	-1.72923	0.0837683	0.999937	21.6056	0.098753	0.397952	0.248153	0.804016	0.999931	89.2501	3.37799	0.714029	4.73089	2.23538e-06	1.75987e-05	104.747	-0.116418	0.187487	-0.62094	0.534639	0.594598
gene:VDAG_JR2_Chr1g02010a	8956.42	0.0513243	0.0886358	0.579047	0.562557	0.999824	463.596	-0.0237684	0.132945	-0.178783	0.858108	0.999974	625.519	-0.0247376	0.111605	-0.221654	0.824584	0.999937	135.864	-0.0542692	0.180979	-0.299865	0.76428	0.999931	2917.56	0.481976	0.21008	2.29425	0.0217761	0.0502748	1165.81	-0.0765384	0.0879594	-0.870157	0.384215	0.4498
gene:VDAG_JR2_Chr1g02020a	160.084	-0.0125991	0.200325	-0.0628934	0.949851	0.999824	667.079	0.0876347	0.0991099	0.884218	0.376579	0.999974	1586.15	0.000198822	0.0788815	0.00252051	0.997989	0.999937	413.19	-0.291366	0.119374	-2.44079	0.0146553	0.601019	2782.43	0.156402	0.178458	0.87641	0.380807	0.499913	8264.17	-0.22858	0.0569906	-4.01083	6.05047e-05	0.000129656
gene:VDAG_JR2_Chr1g02030a	7.12247	-0.346758	0.695376	-0.498663	0.618017	0.999824	1652.17	0.0444057	0.0671342	0.661446	0.508326	0.999974	932.052	-0.0429342	0.0889547	-0.482652	0.629343	0.999937	645.859	0.0742752	0.0972352	0.763871	0.444944	0.999931	263.975	0.0490368	0.188082	0.260721	0.794308	0.849175	207.6	0.630814	0.161157	3.91429	9.06696e-05	0.000190992
gene:VDAG_JR2_Chr1g02040a	5015.05	0.0122687	0.107134	0.114517	0.908828	0.999824	953.859	-0.0491819	0.0850914	-0.577989	0.563271	0.999974	1520.3	-0.0231017	0.0922976	-0.250296	0.802359	0.999937	1583.85	0.00218358	0.0726831	0.0300425	0.976033	0.999931	93.7334	-0.209446	0.233706	-0.896193	0.37015	0.48877	6.31718	-0.825723	0.751121	-1.09932	0.271629	0.331533
gene:VDAG_JR2_Chr1g02050a	4412.83	0.0129475	0.0678822	0.190734	0.848734	0.999824	1592.86	0.0386171	0.0718839	0.537214	0.59112	0.999974	83.6246	-0.0644176	0.252895	-0.254721	0.798938	0.999937	914.088	-0.0938735	0.0839223	-1.11858	0.263321	0.999931	1060.3	-0.117385	0.166384	-0.70551	0.480493	0.594399	4624.73	-0.273652	0.0648837	-4.21758	2.46936e-05	5.52582e-05
gene:VDAG_JR2_Chr1g02060a	1873.12	-0.0714495	0.150843	-0.473669	0.635736	0.999824	86.8335	-0.031601	0.228418	-0.138347	0.889966	0.999974	905.585	-0.0685567	0.104367	-0.656878	0.511259	0.999937	1523.67	-0.00986873	0.0765725	-0.128881	0.897452	0.999931	7769.25	-0.168065	0.0912401	-1.842	0.0654744	0.12441	4855.79	0.239852	0.0676157	3.54728	0.000389224	0.000760399
gene:VDAG_JR2_Chr1g02070a	25.9086	0.505914	0.358821	1.40993	0.158559	0.999824	914.481	-0.115225	0.0967883	-1.19048	0.233858	0.999974	1053.58	-0.00709671	0.0797647	-0.0889706	0.929105	0.999937	82.176	-0.111884	0.231923	-0.482419	0.629508	0.999931	204.56	0.7836	0.361105	2.17001	0.0300061	0.0657471	1533.8	-0.794465	0.0708931	-11.2065	3.78806e-29	3.33942e-28
gene:VDAG_JR2_Chr1g02080a	144.258	0.047182	0.256868	0.183682	0.854263	0.999824	1069.53	-0.0367753	0.0743711	-0.494484	0.620965	0.999974	18.334	0.267069	0.445099	0.600022	0.548491	0.999937	857.77	-0.227735	0.0851474	-2.6746	0.00748187	0.456318	5.43907	-1.10072	0.981194	-1.12182	0.261941	0.37339	18.4943	-0.504022	0.443098	-1.13749	0.255332	0.314587
gene:VDAG_JR2_Chr1g02090a	445.896	-0.133245	0.184385	-0.722644	0.469898	0.999824	17.6034	0.090244	0.448391	0.201262	0.840494	0.999974	20.8282	0.16528	0.406806	0.406288	0.684531	0.999937	1059.91	0.017043	0.079098	0.215467	0.829404	0.999931	4161.91	-0.351445	0.202347	-1.73684	0.0824147	0.149098	172.652	0.485414	0.157169	3.08848	0.00201183	0.00361191
gene:VDAG_JR2_Chr1g02110a	653.289	0.0331924	0.121645	0.272863	0.784958	0.999824	20.3029	0.0245441	0.406853	0.0603268	0.951895	0.999974	2397.39	-0.110972	0.0838967	-1.32273	0.185927	0.999937	18.5587	0.309524	0.446996	0.692454	0.488652	0.999931	4199.81	0.0650016	0.0923579	0.703801	0.481557	0.59525	469.498	-0.021611	0.120484	-0.179368	0.857649	0.881783
gene:VDAG_JR2_Chr1g02120a	1641.33	0.0309424	0.073913	0.418632	0.675485	0.999824	2616.86	0.0706175	0.0647151	1.09121	0.275182	0.999974	3828	-0.0157568	0.0703944	-0.223836	0.822885	0.999937	19.9755	0.0549024	0.421826	0.130154	0.896444	0.999931	1577.89	-0.397358	0.09714	-4.09058	4.30305e-05	0.000243686	732.192	0.307086	0.0931496	3.29669	0.000978306	0.00182517
gene:VDAG_JR2_Chr1g02130a	1008.75	0.116053	0.107294	1.08164	0.279414	0.999824	4005.68	0.0422467	0.066312	0.63709	0.524066	0.999974	473.364	-0.158979	0.108912	-1.4597	0.144373	0.999937	2459.99	-0.0280144	0.0687508	-0.407478	0.683657	0.999931	15.5027	-0.852426	0.664428	-1.28295	0.19951	0.301212	1485.96	-0.311932	0.0698207	-4.46761	7.90987e-06	1.8601e-05
gene:VDAG_JR2_Chr1g02140a	1581.06	0.0223658	0.0928714	0.240825	0.80969	0.999824	525.712	0.0733478	0.0981956	0.746956	0.45509	0.999974	395.566	-0.178876	0.124476	-1.43704	0.150708	0.999937	3917.17	0.0568744	0.061374	0.926687	0.354089	0.999931	129.314	-0.0716355	0.361943	-0.197919	0.843108	0.886046	854.523	-0.431507	0.0860302	-5.01577	5.28224e-07	1.38379e-06
gene:VDAG_JR2_Chr1g02150a	86.0958	-0.0498209	0.262055	-0.190116	0.849218	0.999824	437.633	0.0444604	0.104139	0.426934	0.669427	0.999974	1261.57	0.0420403	0.0796403	0.527877	0.597584	0.999937	494.901	-0.0212716	0.101267	-0.210055	0.833625	0.999931	421.037	-0.101683	0.34722	-0.292849	0.769637	0.830285	1492.65	-0.18896	0.0723111	-2.61315	0.00897118	0.0147644
gene:VDAG_JR2_Chr1g02160a	952.013	0.00869315	0.130654	0.0665356	0.946951	0.999824	1286.96	0.0272614	0.0721381	0.377906	0.7055	0.999974	262.998	0.0371256	0.146271	0.253814	0.799639	0.999937	416.607	-0.017463	0.109408	-0.159613	0.873186	0.999931	668.594	0.281037	0.178974	1.57027	0.116352	0.196228	87.2928	-0.0499863	0.227774	-0.219456	0.826295	0.855798
gene:VDAG_JR2_Chr1g02170a	1073.61	-0.0203682	0.0886996	-0.229631	0.818379	0.999824	269.291	0.0308606	0.129607	0.238109	0.811797	0.999974	183.946	0.170228	0.18174	0.936658	0.348935	0.999937	1253.12	0.0292045	0.0757476	0.38555	0.69983	0.999931	1323.15	-0.426272	0.171631	-2.48365	0.0130044	0.0324787	1852.04	1.51085	0.0697299	21.6671	4.19193e-104	2.20005e-102
gene:VDAG_JR2_Chr1g02180a	19.0779	0.312379	0.440208	0.709617	0.477942	0.999824	192.526	0.223526	0.161017	1.38821	0.165073	0.999974	664.444	-0.161779	0.101646	-1.59159	0.111476	0.999937	256.771	-0.0260442	0.133929	-0.194462	0.845814	0.999931	889.375	-0.0498801	0.109891	-0.453907	0.649896	0.734054	866.108	-0.784869	0.0854176	-9.18861	3.97934e-20	2.41136e-19
gene:VDAG_JR2_Chr1g02190a	23.5869	0.430556	0.396887	1.08483	0.277996	0.999824	715.729	-0.0156502	0.0906553	-0.172635	0.862939	0.999974	2522.21	-0.0456383	0.0681597	-0.669578	0.503127	0.999937	175.728	0.0498714	0.170675	0.292201	0.770133	0.999931	1315.6	-0.331221	0.147671	-2.24297	0.024899	0.0563569	17.2489	-9.56998e-05	0.464673	-0.000205951	0.999836	0.999836
gene:VDAG_JR2_Chr1g02200a	2516.12	-0.0368815	0.0787159	-0.46854	0.639399	0.999824	2652.62	0.0272606	0.0596022	0.457375	0.647401	0.999974	456.816	-0.101091	0.108641	-0.930498	0.352114	0.999937	666.43	-0.145944	0.0910757	-1.60244	0.109058	0.999931	68.9593	-0.546082	0.329421	-1.6577	0.0973779	0.1703	32.4197	1.12543	0.365072	3.08277	0.00205087	0.00367613
gene:VDAG_JR2_Chr1g02210a	3906.57	-0.0246756	0.080731	-0.305652	0.759869	0.999824	489.819	0.0291382	0.100881	0.288838	0.772705	0.999974	602.926	-0.0136982	0.109909	-0.124633	0.900814	0.999937	2515.16	-0.0469945	0.0674771	-0.696451	0.486146	0.999931	2192.21	1.97925	0.193756	10.2152	1.69612e-24	1.66864e-22	1989.11	-0.8891	0.0714276	-12.4476	1.4419e-35	1.61917e-34
gene:VDAG_JR2_Chr1g02220a	514.284	0.0163769	0.108672	0.1507	0.880212	0.999824	604.001	-0.0818762	0.105906	-0.773105	0.43946	0.999974	6293.06	0.0506618	0.0689526	0.734734	0.462501	0.999937	453.064	-0.118533	0.107667	-1.10092	0.270932	0.999931	860.128	-0.508715	0.186261	-2.7312	0.00631049	0.0177812	3678.31	-0.248094	0.0612303	-4.05181	5.08224e-05	0.000109819
gene:VDAG_JR2_Chr1g02230a	424.666	-0.0368558	0.134004	-0.275036	0.783289	0.999824	6311.93	-0.0132116	0.0563467	-0.23447	0.81462	0.999974	688.1	0.157987	0.0938889	1.6827	0.0924329	0.999937	601.33	-0.014689	0.104053	-0.141169	0.887737	0.999931	15.7527	-0.0291835	0.575689	-0.0506931	0.95957	0.971435	599.986	0.394925	0.0914899	4.31659	1.58456e-05	3.61776e-05
gene:VDAG_JR2_Chr1g02240a	1247.9	-0.0570068	0.0839718	-0.678881	0.497213	0.999824	663.535	-0.0152197	0.0897375	-0.169602	0.865323	0.999974	1397.24	0.121811	0.0772446	1.57695	0.114807	0.999937	6160.11	-0.00401191	0.0587644	-0.0682711	0.94557	0.999931	38.7258	1.64185	0.406512	4.03888	5.37073e-05	0.000297642	421.086	-0.102402	0.111778	-0.91612	0.359604	0.424155
gene:VDAG_JR2_Chr1g02250a	278.981	0.136029	0.199528	0.681755	0.495394	0.999824	1383.05	0.0220262	0.0748283	0.294357	0.768485	0.999974	2170.57	0.00603569	0.114642	0.0526484	0.958012	0.999937	661.423	0.0541852	0.0902177	0.600605	0.548103	0.999931	1950.13	-0.648866	0.303692	-2.13659	0.032631	0.0701542	1299.55	0.0213403	0.0728565	0.292909	0.769592	0.807673
gene:VDAG_JR2_Chr1g02260a	195.157	0.264985	0.189956	1.39499	0.16302	0.999824	2221.03	7.28299e-06	0.088157	8.26139e-05	0.999934	0.999974	1185.25	0.019442	0.0912399	0.213086	0.83126	0.999937	1343.89	0.0185204	0.0730178	0.253643	0.799772	0.999931	3299.86	-0.335492	0.140608	-2.386	0.0170328	0.040724	294.517	0.24506	0.126555	1.9364	0.0528187	0.0761863
gene:VDAG_JR2_Chr1g02270a	717.144	-0.00468652	0.117864	-0.039762	0.968283	0.999824	1208.32	0.00282292	0.0719768	0.0392199	0.968715	0.999974	483.744	0.0152474	0.103907	0.14674	0.883337	0.999937	2264.81	0.132828	0.0827767	1.60466	0.10857	0.999931	621.172	0.677578	0.29913	2.26516	0.0235026	0.0536625	249.278	0.827619	0.151575	5.46012	4.7582e-08	1.36931e-07
gene:VDAG_JR2_Chr1g02280a	2646.06	0.0253883	0.0757436	0.335188	0.737483	0.999824	489.858	-0.0211201	0.0994726	-0.21232	0.831857	0.999974	849.838	-0.134631	0.0914888	-1.47155	0.141141	0.999937	1206.93	0.0774738	0.0747467	1.03649	0.299976	0.999931	476.182	0.453277	0.304222	1.48996	0.136236	0.222319	748.848	0.079736	0.0869596	0.916931	0.359179	0.423775
gene:VDAG_JR2_Chr1g02290a	486.779	0.0165915	0.13786	0.12035	0.904206	0.999824	924.298	0.0373076	0.0816978	0.456653	0.64792	0.999974	3703.59	-0.0443824	0.106122	-0.418219	0.675787	0.999937	477.007	-0.018155	0.102852	-0.176515	0.859889	0.999931	1080.08	-0.292284	0.15199	-1.92306	0.0544731	0.107231	2437.94	-0.261904	0.0617702	-4.23997	2.23548e-05	5.02061e-05
gene:VDAG_JR2_Chr1g02300a	604.442	-0.0748836	0.136065	-0.550351	0.582078	0.999824	3794.77	-0.0466793	0.0648739	-0.719539	0.471809	0.999974	5066.53	-0.127465	0.0749624	-1.70039	0.0890579	0.999937	852.553	-0.118461	0.0852773	-1.38913	0.164794	0.999931	265.228	0.183974	0.206071	0.892772	0.371979	0.490612	460.637	-0.187505	0.110334	-1.69942	0.0892395	0.122786
gene:VDAG_JR2_Chr1g02310a	6471.39	0.063498	0.0956611	0.663781	0.506831	0.999824	5274.91	-0.0822768	0.0606935	-1.35561	0.175223	0.999974	774.193	0.157531	0.099964	1.57588	0.115054	0.999937	3795.15	0.0326962	0.0813139	0.402099	0.687611	0.999931	263.93	1.12799	0.223963	5.03651	4.7409e-07	4.39494e-06	616.158	-0.0578114	0.0974993	-0.592942	0.55322	0.611673
gene:VDAG_JR2_Chr1g02320a	675.982	0.0433059	0.106571	0.406358	0.684479	0.999824	752.675	0.00681295	0.100652	0.0676884	0.946034	0.999974	5752.51	0.122051	0.0614285	1.98689	0.0469351	0.999937	5083.69	-0.110676	0.064258	-1.72237	0.0850027	0.999931	679.878	0.0368273	0.177395	0.2076	0.835541	0.880499	5423.91	-0.53328	0.0564863	-9.44087	3.69705e-21	2.35191e-20
gene:VDAG_JR2_Chr1g02330a	1399.94	0.0617057	0.0830098	0.743354	0.457267	0.999824	5777.22	0.0634437	0.0563017	1.12685	0.259805	0.999974	2127.96	-0.0739423	0.106475	-0.694454	0.487397	0.999937	761.535	0.117743	0.089733	1.31215	0.18947	0.999931	2242.78	-0.26846	0.189028	-1.42021	0.155546	0.246877	879.686	0.684245	0.0974611	7.0207	2.20762e-12	8.6421e-12
gene:VDAG_JR2_Chr1g02340a	2189.68	-0.0363964	0.224302	-0.162265	0.871097	0.999824	2229.35	-0.010964	0.0785455	-0.139588	0.888985	0.999974	318.293	0.0587061	0.129226	0.454289	0.649621	0.999937	5662.46	0.0842777	0.0565402	1.49058	0.136072	0.999931	468.008	0.0966754	0.155815	0.620449	0.534962	0.640652	1753.94	0.609795	0.0678275	8.99038	2.46385e-19	1.43678e-18
gene:VDAG_JR2_Chr1g02350a	1194.18	-0.0261108	0.112077	-0.232973	0.815783	0.999824	316.562	-0.0292646	0.145567	-0.201039	0.840668	0.999974	417.606	0.112283	0.11182	1.00414	0.31531	0.999937	2217.93	0.0526888	0.0806674	0.653161	0.513652	0.999931	524.56	-0.303001	0.19152	-1.58209	0.11363	0.192534	1713.38	-0.930254	0.0774916	-12.0046	3.36148e-33	3.43809e-32
gene:VDAG_JR2_Chr1g02360a	499.832	0.0416533	0.124441	0.334723	0.737834	0.999824	420.224	0.0593608	0.106708	0.55629	0.578013	0.999974	916.587	-0.0289321	0.0870603	-0.332322	0.739646	0.999937	313.924	0.0273328	0.134216	0.203648	0.838629	0.999931	4851.83	-0.642079	0.153635	-4.17924	2.92487e-05	0.000173862	1172.45	-0.120529	0.0727157	-1.65754	0.0974103	0.132804
gene:VDAG_JR2_Chr1g02370a	907.575	-0.0096052	0.0910542	-0.105489	0.915988	0.999824	943.601	-0.0180571	0.0854604	-0.211292	0.83266	0.999974	163.723	0.0805911	0.170322	0.47317	0.636092	0.999937	395.381	-0.0361711	0.109924	-0.329055	0.742114	0.999931	735.498	0.447157	0.248725	1.7978	0.0722088	0.134232	513.639	0.0804961	0.0988767	0.814106	0.415584	0.478921
gene:VDAG_JR2_Chr1g02380a	3793.07	-0.0428137	0.0857695	-0.499171	0.617659	0.999824	170.097	0.11693	0.158878	0.735976	0.461745	0.999974	33.5101	-0.154316	0.322606	-0.478343	0.632406	0.999937	919.98	-0.0119812	0.085687	-0.139826	0.888798	0.999931	1508.71	0.440446	0.0922313	4.77545	1.79305e-06	1.44388e-05	881.156	-0.137337	0.0815272	-1.68455	0.0920751	0.126295
gene:VDAG_JR2_Chr1g02390a	5138.48	-0.15558	0.0979007	-1.58916	0.112024	0.999824	34.6396	-0.132562	0.308827	-0.429243	0.667746	0.999974	17.1441	0.248083	0.451815	0.549082	0.582949	0.999937	156.01	-0.0488253	0.177109	-0.275679	0.782795	0.999931	1860.4	-0.329612	0.195208	-1.68852	0.0913114	0.161803	3178.5	-0.668643	0.0663131	-10.0831	6.56055e-24	4.69705e-23
gene:VDAG_JR2_Chr1g02400a	760.287	0.0413893	0.115895	0.357127	0.720997	0.999824	14.8026	-0.247533	0.4785	-0.51731	0.60494	0.999974	1373.37	0.378799	0.131835	2.87329	0.00406221	0.999937	39.1418	0.287894	0.297787	0.966779	0.333655	0.999931	1096.71	-0.0769878	0.100542	-0.765728	0.443838	0.559916	7292.61	0.728512	0.0566407	12.862	7.36524e-38	8.95249e-37
gene:VDAG_JR2_Chr1g02410a	5711.8	0.0363944	0.0626675	0.580753	0.561407	0.999824	1272.17	0.107534	0.0969507	1.10917	0.267359	0.999974	685.242	0.0764242	0.136315	0.560643	0.575041	0.999937	15.1531	-0.0958213	0.485832	-0.197231	0.843647	0.999931	458.059	-0.0140894	0.12847	-0.109671	0.91267	0.938098	901.862	0.458814	0.0841713	5.45096	5.00991e-08	1.43941e-07
gene:VDAG_JR2_Chr1g02420a	2169.88	-0.0853085	0.13844	-0.616214	0.537753	0.999824	683.325	-0.00418686	0.140233	-0.0298565	0.976181	0.999974	3844.9	-0.0458338	0.0720582	-0.636066	0.524733	0.999937	1226.3	0.0813391	0.0797587	1.01982	0.307816	0.999931	768.817	-0.308781	0.171547	-1.79998	0.0718644	0.133709	5932.95	0.105117	0.0551701	1.90533	0.056737	0.081355
gene:VDAG_JR2_Chr1g02430a	337.518	0.156818	0.160237	0.978659	0.327748	0.999824	4051.01	0.032334	0.0629486	0.513656	0.607492	0.999974	1415.54	0.0264742	0.0890655	0.297244	0.76628	0.999937	676.625	0.0474422	0.141749	0.334691	0.737858	0.999931	3207.41	-0.352496	0.101074	-3.48749	0.000487572	0.0020469	1728.85	-0.924462	0.0744213	-12.422	1.98537e-35	2.2234e-34
gene:VDAG_JR2_Chr1g02440a	414.296	0.0241942	0.11947	0.202512	0.839516	0.999824	1460.08	0.042594	0.0846034	0.503455	0.614644	0.999974	934.292	0.112188	0.155197	0.722871	0.469759	0.999937	3946.16	0.0359259	0.0612438	0.586605	0.557469	0.999931	7849.01	1.07167	0.166183	6.44872	1.12796e-10	2.25432e-09	287.637	-0.361713	0.126716	-2.85452	0.00431015	0.00743116
gene:VDAG_JR2_Chr1g02450a	958.415	0.0323156	0.0967675	0.333951	0.738416	0.999824	960.266	0.117388	0.112563	1.04286	0.297011	0.999974	653.253	0.0716704	0.0954796	0.750636	0.452871	0.999937	1426.43	0.0541344	0.0798631	0.677841	0.497873	0.999931	755.228	0.210682	0.137045	1.53732	0.124216	0.206663	492.291	0.448207	0.0972861	4.6071	4.08317e-06	9.84699e-06
gene:VDAG_JR2_Chr1g02460a	164.534	0.0289147	0.175678	0.164589	0.869267	0.999824	648.358	-0.0223328	0.0931247	-0.239816	0.810473	0.999974	5746.44	0.122196	0.0865631	1.41164	0.158056	0.999937	878.943	-0.0561012	0.107821	-0.520317	0.602843	0.999931	5339.36	0.0373318	0.124155	0.300686	0.763654	0.825795	1091.96	0.348835	0.0791213	4.40887	1.03914e-05	2.41704e-05
gene:VDAG_JR2_Chr1g02470a	35.4318	-0.0595702	0.331497	-0.179701	0.857387	0.999824	5590.08	-0.0277326	0.0602909	-0.459979	0.645531	0.999974	990.306	0.135363	0.0869953	1.55598	0.119712	0.999937	638.306	0.0117798	0.091745	0.128398	0.897834	0.999931	2150.67	0.0846116	0.161528	0.523818	0.600405	0.69797	137.056	-0.59894	0.177817	-3.36829	0.000756362	0.00142875
gene:VDAG_JR2_Chr1g02480a	16.9596	0.155214	0.485253	0.319862	0.749073	0.999824	964.301	-0.0115859	0.0831491	-0.139338	0.889183	0.999974	415.927	-0.0929236	0.133055	-0.698384	0.484937	0.999937	5769.45	0.139498	0.0606291	2.30085	0.0214002	0.70698	252.282	-0.532134	0.17618	-3.02039	0.00252448	0.00833895	79.1536	1.73092	0.231601	7.47368	7.79823e-14	3.36664e-13
gene:VDAG_JR2_Chr1g02490a	1437.66	0.435032	0.304866	1.42696	0.153591	0.999824	434.417	-0.0399831	0.106824	-0.374288	0.70819	0.999974	807.898	0.0183547	0.0892961	0.205549	0.837143	0.999937	964.581	0.0675673	0.0826541	0.817471	0.413659	0.999931	461.918	0.491351	0.201642	2.43675	0.01482	0.0362531	22.1617	0.787019	0.405536	1.94069	0.052296	0.0754763
gene:VDAG_JR2_Chr1g02500a	712.332	0.119099	0.159633	0.746081	0.455618	0.999824	807.53	-0.0558517	0.0806823	-0.692242	0.488785	0.999974	150.615	-0.171446	0.167717	-1.02223	0.306672	0.999937	411.197	-0.121288	0.107126	-1.1322	0.25755	0.999931	1061.95	0.483155	0.161216	2.99695	0.00272699	0.00889899	1337.13	0.211874	0.0739886	2.86361	0.00418847	0.00723851
gene:VDAG_JR2_Chr1g02510a	3945.25	-0.0388242	0.106398	-0.364896	0.715189	0.999824	175.96	0.202761	0.149834	1.35324	0.175979	0.999974	1524.85	0.0147588	0.0761296	0.193864	0.846283	0.999937	789.558	-0.0415311	0.0846829	-0.490431	0.623829	0.999931	117.793	-0.865653	0.230837	-3.75006	0.000176791	0.000847943	799.676	0.389668	0.101696	3.8317	0.000127259	0.000264069
gene:VDAG_JR2_Chr1g02520a	1393.69	-0.0875963	0.129059	-0.678731	0.497308	0.999824	1549.95	-0.0108803	0.0681779	-0.159587	0.873206	0.999974	9907.32	-0.0171785	0.0695352	-0.247048	0.804871	0.999937	155.258	-0.0703702	0.167822	-0.419315	0.674986	0.999931	62.1221	1.41789	0.356083	3.98192	6.83619e-05	0.000368713	3355.87	-0.60829	0.0604339	-10.0654	7.85864e-24	5.60375e-23
gene:VDAG_JR2_Chr1g02530a	952.676	0.100738	0.185629	0.542687	0.587345	0.999824	10461.3	0.0662765	0.0622718	1.06431	0.287188	0.999974	9897.45	0.0544889	0.262079	0.20791	0.835299	0.999937	1531.82	0.0341276	0.0723744	0.471542	0.637254	0.999931	18.9877	0.612101	0.56526	1.08287	0.278868	0.391799	1849.3	0.623692	0.0774101	8.05699	7.8196e-16	3.82972e-15
gene:VDAG_JR2_Chr1g02540a	663.585	0.0498878	0.104254	0.478522	0.632279	0.999824	9511.45	-0.13534	0.245809	-0.55059	0.581915	0.999974	465.23	0.13504	0.107872	1.25185	0.210625	0.999937	10201.1	0.072672	0.0700217	1.03785	0.29934	0.999931	1769.07	1.06821	0.289399	3.69112	0.000223266	0.00103652	1355.41	0.932245	0.0741863	12.5663	3.23649e-36	3.70149e-35
gene:VDAG_JR2_Chr1g02550a	5819.18	0.0921422	0.11465	0.80368	0.421582	0.999824	474.284	0.119488	0.102338	1.16759	0.242973	0.999974	1541.09	0.11069	0.0764111	1.44861	0.147446	0.999937	10299.6	0.171645	0.251654	0.682067	0.495197	0.999931	601.924	-0.173983	0.216367	-0.80411	0.421333	0.540277	651.418	-0.0422236	0.0923991	-0.45697	0.647693	0.697472
gene:VDAG_JR2_Chr1g02560a	987.731	0.0629069	0.143951	0.437002	0.66211	0.999824	1599.04	0.143236	0.0689875	2.07627	0.0378694	0.999974	2327.04	-0.0356665	0.0706568	-0.504786	0.613709	0.999937	452.197	0.0643498	0.114601	0.56151	0.57445	0.999931	3045.81	-0.665675	0.146147	-4.55482	5.24297e-06	3.75924e-05	9264.76	1.1668	0.0750128	15.5547	1.47936e-54	2.7267e-53
gene:VDAG_JR2_Chr1g02570a	447.214	0.0495989	0.127183	0.38998	0.696551	0.999824	2480.9	0.0755089	0.0619903	1.21808	0.223195	0.999974	538.428	0.0470629	0.104226	0.451547	0.651595	0.999937	1503.91	0.0492824	0.0820535	0.600613	0.548098	0.999931	1303.75	-0.0844272	0.231702	-0.364379	0.715575	0.788518	1302.05	0.72987	0.0743631	9.81495	9.70902e-23	6.60747e-22
gene:VDAG_JR2_Chr1g02580a	808.484	-0.0469863	0.0904274	-0.519603	0.603341	0.999824	527.306	-0.0861781	0.0961484	-0.896303	0.370091	0.999974	1179.29	-0.0414578	0.0860408	-0.481838	0.629921	0.999937	2316.37	-0.042535	0.0640382	-0.664214	0.506554	0.999931	1036.2	0.497934	0.258708	1.9247	0.0542673	0.106931	494.454	0.286337	0.103364	2.77019	0.00560232	0.00948863
gene:VDAG_JR2_Chr1g02590a	166.089	0.0487684	0.17035	0.286283	0.774661	0.999824	1250.48	0.0542438	0.0710189	0.763794	0.44499	0.999974	3636.24	-0.119423	0.0681742	-1.75174	0.0798188	0.999937	534.703	0.0347608	0.0989235	0.351391	0.725295	0.999931	524.211	-0.47289	0.176697	-2.67628	0.00744451	0.0203661	804.641	-0.101216	0.0832681	-1.21554	0.22416	0.281002
gene:VDAG_JR2_Chr1g02600a	1536.8	-0.0304313	0.111641	-0.272581	0.785175	0.999824	3847.24	-0.027234	0.0600741	-0.453341	0.650303	0.999974	446.725	0.0604099	0.117673	0.51337	0.607692	0.999937	1180.87	-0.031534	0.077345	-0.407706	0.68349	0.999931	11809.2	1.80178	0.440098	4.09405	4.23904e-05	0.00024049	155.448	-0.186745	0.159295	-1.17232	0.241067	0.298855
gene:VDAG_JR2_Chr1g02610a	9609.69	-0.178189	0.200436	-0.889007	0.373999	0.999824	456.183	0.0490919	0.10041	0.488915	0.624902	0.999974	1229.12	-0.076817	0.0818523	-0.938483	0.347996	0.999937	3655.85	-0.0968407	0.0666093	-1.45386	0.145985	0.999931	1129.1	0.585981	0.107795	5.43607	5.4468e-08	6.37688e-07	1545.44	-0.0538628	0.0719215	-0.74891	0.453911	0.516931
gene:VDAG_JR2_Chr1g02620a	9580.28	-0.108577	0.140032	-0.775369	0.438122	0.999824	1258.44	-0.0814879	0.0749931	-1.0866	0.277212	0.999974	972.192	-0.061296	0.117335	-0.522402	0.60139	0.999937	433.67	-0.0171644	0.10482	-0.163751	0.869927	0.999931	424.09	0.0917449	0.161038	0.56971	0.568874	0.671527	10667.6	0.0879081	0.0621187	1.41516	0.157021	0.203907
gene:VDAG_JR2_Chr1g02630a	447.471	-0.0412389	0.126827	-0.325159	0.745061	0.999824	936.711	-0.252438	0.111363	-2.2668	0.0234023	0.999974	227.898	0.0468426	0.165779	0.28256	0.777514	0.999937	1232.81	-0.0616196	0.0784309	-0.785655	0.43207	0.999931	686.331	-0.343443	0.151957	-2.26012	0.0238135	0.0542385	10530.5	0.124144	0.0843174	1.47234	0.140929	0.185184
gene:VDAG_JR2_Chr1g02640a	1512.11	-0.00933055	0.0772637	-0.120762	0.903879	0.999824	222.016	-0.103545	0.134822	-0.768009	0.442482	0.999974	1083.29	0.0395787	0.0904803	0.437429	0.661801	0.999937	905.337	-0.273816	0.103245	-2.65209	0.00799941	0.460181	144.263	-0.163641	0.284292	-0.57561	0.564879	0.667742	367.332	-0.74483	0.114137	-6.52575	6.76599e-11	2.39507e-10
gene:VDAG_JR2_Chr1g02650a	2466.54	0.0644718	0.0943607	0.683249	0.49445	0.999824	1090.04	-0.0145973	0.0784455	-0.186082	0.852381	0.999974	1876.43	-0.00831108	0.0730061	-0.113841	0.909364	0.999937	219.725	-0.0512526	0.142607	-0.359399	0.719297	0.999931	1305.68	-0.32282	0.258749	-1.24762	0.212171	0.3163	1287.04	-0.569398	0.0779139	-7.30803	2.71079e-13	1.12746e-12
gene:VDAG_JR2_Chr1g02660a	559.777	0.0913128	0.100485	0.908725	0.363496	0.999824	1904.03	-0.0391438	0.0653839	-0.598677	0.549388	0.999974	966.39	-0.0823611	0.0956294	-0.861253	0.389099	0.999937	1044.73	-0.0582052	0.0798686	-0.728762	0.466147	0.999931	8732.76	-0.265655	0.231517	-1.14745	0.251195	0.361441	3286.57	0.756301	0.073823	10.2448	1.24908e-24	9.16538e-24
gene:VDAG_JR2_Chr1g02670a	1215.17	-0.0227006	0.0913932	-0.248384	0.803838	0.999824	989.661	-0.0861628	0.0786115	-1.09606	0.273053	0.999974	27.3679	0.138235	0.362698	0.38113	0.703107	0.999937	1904.44	0.0405732	0.0674763	0.601295	0.547644	0.999931	8050.68	-0.447815	0.24372	-1.83741	0.0661487	0.125466	573.483	0.120661	0.0933943	1.29195	0.196373	0.249593
gene:VDAG_JR2_Chr1g02680a	3868.57	-0.00565654	0.100968	-0.0560232	0.955323	0.999824	25.9006	-0.0927984	0.383979	-0.241676	0.809031	0.999974	11704.2	-0.0283027	0.0998187	-0.283541	0.776762	0.999937	990.715	-0.00320514	0.0874119	-0.0366671	0.97075	0.999931	308.902	-1.12898	0.262801	-4.29594	1.73951e-05	0.000109559	1235.54	-0.0139813	0.0731213	-0.191207	0.848363	0.874549
gene:VDAG_JR2_Chr1g02690a	459.699	0.0762003	0.11789	0.64637	0.51804	0.999824	12077.2	-0.0101811	0.0783114	-0.130008	0.89656	0.999974	763.386	-0.0148626	0.175243	-0.0848114	0.932411	0.999937	27.3895	0.144794	0.363643	0.398177	0.6905	0.999931	1032.15	-1.13181	0.274081	-4.12946	3.63616e-05	0.000210235	3845.48	-0.0626833	0.0629359	-0.995987	0.319256	0.382354
gene:VDAG_JR2_Chr1g02700a	1276.87	-0.0333003	0.0812541	-0.409829	0.681931	0.999824	834.154	0.164107	0.125772	1.3048	0.191962	0.999974	97.2003	-0.205215	0.211204	-0.971645	0.331227	0.999937	12214.8	0.100142	0.0814814	1.22901	0.219067	0.999931	3496.99	1.07284	0.373928	2.8691	0.00411643	0.012498	396.368	-0.420536	0.107491	-3.9123	9.14224e-05	0.000192349
gene:VDAG_JR2_Chr1g02710a	1047.65	0.0865201	0.241373	0.358449	0.720007	0.999824	108.892	0.0543101	0.192119	0.28269	0.777414	0.999974	12117.9	-0.0284748	0.0900065	-0.316363	0.751727	0.999937	775.939	0.0383786	0.111686	0.34363	0.731125	0.999931	654.691	0.663632	0.202839	3.27171	0.00106899	0.00405334	1205.72	-0.248543	0.0743956	-3.34083	0.000835275	0.00156967
gene:VDAG_JR2_Chr1g02720a	227.263	-0.0288294	0.144613	-0.199355	0.841985	0.999824	12608.8	0.0136845	0.0703997	0.194382	0.845877	0.999974	270.954	0.0311101	0.14164	0.219643	0.82615	0.999937	101.72	-0.059792	0.208626	-0.286598	0.77442	0.999931	1104.88	-0.103221	0.15167	-0.680563	0.496148	0.609428	640.072	-2.04301	0.120351	-16.9754	1.24856e-64	2.91238e-63
gene:VDAG_JR2_Chr1g02730a	1101.52	0.020909	0.0890198	0.234881	0.814301	0.999824	283.987	0.0909366	0.128386	0.708306	0.478755	0.999974	744.756	-0.0701509	0.0950709	-0.73788	0.460587	0.999937	12395.9	0.0434482	0.0725013	0.599274	0.54899	0.999931	3915.48	0.216508	0.152628	1.41853	0.156035	0.247414	265.032	0.354024	0.127649	2.77341	0.00554728	0.00939927
gene:VDAG_JR2_Chr1g02740a	1908.13	-0.0275056	0.0893596	-0.307808	0.758228	0.999824	797.74	0.0558978	0.0868364	0.643715	0.51976	0.999974	1653.09	-0.142515	0.0792887	-1.79741	0.0722699	0.999937	267.397	-0.00163757	0.123719	-0.0132361	0.989439	0.999931	398.967	-0.140426	0.276866	-0.507199	0.612015	0.701571	982.953	-0.370848	0.0804202	-4.61138	4.00004e-06	9.65403e-06
gene:VDAG_JR2_Chr1g02750a	1026.97	0.0272979	0.111097	0.245713	0.805904	0.999824	1764.19	-0.0244783	0.074376	-0.329115	0.742069	0.999974	332.241	-0.0183287	0.135876	-0.134893	0.892697	0.999937	756.879	-0.0163878	0.0903916	-0.181298	0.856134	0.999931	1087.98	-0.316623	0.180193	-1.75714	0.0788947	0.144356	1773.78	-0.29205	0.0674307	-4.33111	1.48357e-05	3.39594e-05
gene:VDAG_JR2_Chr1g02760a	28.2327	0.157484	0.398673	0.39502	0.692828	0.999824	349.615	0.0565978	0.122061	0.463684	0.642874	0.999974	3266.98	0.00564384	0.0698349	0.0808169	0.935588	0.999937	1666.47	-0.111635	0.0739858	-1.50887	0.131332	0.999931	2303.03	1.94505	0.408898	4.75681	1.96673e-06	1.56653e-05	957.05	-0.223707	0.0802884	-2.78629	0.00533146	0.00905524
gene:VDAG_JR2_Chr1g02770a	12193.5	0.0223902	0.141918	0.157769	0.874639	0.999824	3337.77	-0.00525414	0.0724438	-0.0725271	0.942182	0.999974	2869.22	-0.051845	0.0745638	-0.69531	0.486861	0.999937	333.285	-0.00218356	0.123485	-0.0176828	0.985892	0.999931	229.866	0.192636	0.178906	1.07674	0.281596	0.394756	19.2197	-1.24598	0.444159	-2.80527	0.00502749	0.00857602
gene:VDAG_JR2_Chr1g02780a	865.959	0.269534	0.148039	1.82069	0.0686534	0.999824	2941.37	-0.052882	0.0608451	-0.869124	0.384779	0.999974	6638.03	-0.00615097	0.0725808	-0.0847466	0.932463	0.999937	3283.84	0.0267809	0.0682618	0.392327	0.694817	0.999931	864.558	-0.530772	0.219466	-2.41847	0.0155859	0.0378421	9439.22	-0.890647	0.0664058	-13.4122	5.12942e-41	6.92835e-40
gene:VDAG_JR2_Chr1g02790a	106.397	-0.00718958	0.217106	-0.0331155	0.973582	0.999824	6890.85	0.0285411	0.061356	0.465172	0.641808	0.999974	2916.1	0.000321651	0.0844666	0.00380802	0.996962	0.999937	2876.14	-0.0380049	0.0622971	-0.610059	0.541823	0.999931	1753.1	-0.0777727	0.109589	-0.709676	0.477905	0.59189	457.42	-2.74825	0.138175	-19.8896	5.00321e-88	1.83887e-86
gene:VDAG_JR2_Chr1g02800a	12367.3	-0.0373066	0.108445	-0.344016	0.730835	0.999824	3037.19	0.0448233	0.0771769	0.580786	0.561384	0.999974	296.302	0.0274398	0.140201	0.195717	0.844832	0.999937	6543.29	-0.0416363	0.063586	-0.654803	0.512595	0.999931	932.559	-0.0563135	0.155399	-0.362381	0.717067	0.789888	83.064	-0.897213	0.214046	-4.19168	2.76895e-05	6.1573e-05
gene:VDAG_JR2_Chr1g02810a	289.116	0.14586	0.207736	0.702139	0.482592	0.999824	304.517	0.0340121	0.125324	0.271392	0.786089	0.999974	2995.72	-0.099858	0.0690834	-1.44547	0.148326	0.999937	2966.31	0.0556649	0.0751184	0.74103	0.458675	0.999931	18.8345	-0.968913	0.597722	-1.62101	0.105016	0.180689	9613.8	-0.959999	0.0657425	-14.6024	2.71094e-48	4.42394e-47
gene:VDAG_JR2_Chr1g02820a	770.78	-0.0379594	0.101896	-0.372529	0.709499	0.999824	3135.21	-0.0397886	0.059491	-0.668818	0.503612	0.999974	1336.42	-0.038889	0.0772871	-0.503176	0.614841	0.999937	300.438	0.0739055	0.128349	0.575815	0.56474	0.999931	8816.16	-0.837673	0.167494	-5.0012	5.69756e-07	5.20574e-06	445.701	1.1397	0.113706	10.0232	1.20569e-23	8.50434e-23
gene:VDAG_JR2_Chr1g02830a	1765.95	-0.0159529	0.086763	-0.183868	0.854117	0.999824	1356.6	-0.0693317	0.0740539	-0.936233	0.349153	0.999974	215.141	0.0634154	0.144981	0.437405	0.661818	0.999937	3072.78	-0.0185121	0.0631357	-0.293212	0.76936	0.999931	408.325	-3.14732	0.429262	-7.33194	2.2685e-13	6.90398e-12	750.487	-0.157778	0.0930531	-1.69556	0.0899685	0.12372
gene:VDAG_JR2_Chr1g02840a	344.998	0.0230503	0.167064	0.137973	0.890262	0.999824	229.535	0.171763	0.143755	1.19483	0.232153	0.999974	530.347	-0.0664819	0.107389	-0.619077	0.535866	0.999937	1334.27	-0.0374635	0.0725397	-0.516456	0.605536	0.999931	62.6449	-1.95436	0.305895	-6.389	1.66977e-10	3.24023e-09	1664.29	-0.235819	0.0715009	-3.29812	0.000973343	0.00181618
gene:VDAG_JR2_Chr1g02850a	3311.7	-0.0227603	0.0789275	-0.288369	0.773064	0.999824	560.12	0.0185375	0.110335	0.168011	0.866575	0.999974	150.195	-0.106162	0.176007	-0.603168	0.546397	0.999937	209.142	-0.0106701	0.144882	-0.0736471	0.941291	0.999931	9136.11	-0.834495	0.230217	-3.62482	0.000289163	0.00130458	360.682	0.11067	0.118258	0.93583	0.349361	0.414005
gene:VDAG_JR2_Chr1g02860a	2991.84	0.00205423	0.0959399	0.0214116	0.982917	0.999824	152.721	-0.131331	0.158837	-0.826829	0.408334	0.999974	344.852	0.150843	0.13522	1.11554	0.26462	0.999937	521.721	-0.108053	0.10882	-0.992944	0.320737	0.999931	449.765	1.32589	0.192431	6.8902	5.57123e-12	1.39457e-10	3646.56	0.208548	0.0621203	3.35717	0.000787443	0.00148384
gene:VDAG_JR2_Chr1g02870a	6854.68	0.018945	0.0860515	0.220159	0.825747	0.999824	333.838	-0.0131933	0.123762	-0.106602	0.915105	0.999974	2796.4	-0.0892772	0.0917549	-0.972996	0.330555	0.999937	149.627	-0.110875	0.162768	-0.681189	0.495752	0.999931	751.201	0.0827906	0.14897	0.555752	0.57838	0.679588	3688.31	0.520206	0.0631568	8.23674	1.76964e-16	9.00155e-16
gene:VDAG_JR2_Chr1g02880a	2954.29	-0.0298199	0.0957501	-0.311434	0.75547	0.999824	2980.97	0.0239122	0.0621249	0.384905	0.700308	0.999974	828.402	0.139715	0.111583	1.25212	0.210528	0.999937	333.381	0.0604637	0.119693	0.505156	0.613449	0.999931	1488.09	-0.333177	0.16017	-2.08015	0.0375121	0.0787668	6025.94	-0.42295	0.0588497	-7.18695	6.62544e-13	2.6853e-12
gene:VDAG_JR2_Chr1g02890a	294.511	-0.0583548	0.180497	-0.3233	0.746468	0.999824	823.874	0.0532668	0.100026	0.532529	0.594359	0.999974	1251.52	0.0898748	0.0955288	0.940814	0.3468	0.999937	2877.84	0.00148623	0.06604	0.022505	0.982045	0.999931	386.203	0.500148	0.198079	2.52499	0.0115703	0.0294088	2335.96	-0.878487	0.0787127	-11.1607	6.3508e-29	5.54732e-28
gene:VDAG_JR2_Chr1g02900a	3065.45	-0.10097	0.0939133	-1.07514	0.282313	0.999824	1258.5	0.0338241	0.0860215	0.393206	0.694168	0.999974	1419.15	0.00431727	0.105262	0.0410143	0.967285	0.999937	785.326	-0.00448975	0.0923655	-0.0486085	0.961231	0.999931	3815.77	0.532455	0.220238	2.41763	0.0156218	0.0379076	252.514	-0.603626	0.132932	-4.54085	5.60267e-06	1.3358e-05
gene:VDAG_JR2_Chr1g02910a	1372.04	-0.0305649	0.0830712	-0.367937	0.712921	0.999824	1410.25	-0.0875148	0.0824142	-1.06189	0.288286	0.999974	3654.77	-0.258461	0.152	-1.7004	0.0890557	0.999937	1222.01	0.0284071	0.0768769	0.369515	0.711744	0.999931	5757.74	1.64227	0.417621	3.93244	8.40882e-05	0.00044299	3107.92	-0.100494	0.0614761	-1.63469	0.102114	0.138424
gene:VDAG_JR2_Chr1g02920a	235.528	0.246713	0.161234	1.53015	0.125979	0.999824	3426.01	-0.560759	0.13488	-4.15747	3.21791e-05	0.0224875	263.147	-0.113058	0.136446	-0.828591	0.407336	0.999937	1413.13	-0.000770255	0.0794482	-0.00969505	0.992265	0.999931	6817.96	0.192459	0.140361	1.37117	0.170323	0.265516	1372.55	-0.069118	0.0711261	-0.971767	0.331166	0.395205
gene:VDAG_JR2_Chr1g02930a	568.451	0.0659922	0.1212	0.54449	0.586104	0.999824	279.408	-0.0100775	0.131809	-0.0764551	0.939057	0.999974	290.184	0.127318	0.166736	0.763592	0.44511	0.999937	3722.8	-0.193564	0.242375	-0.798615	0.424514	0.999931	2282.97	-0.651016	0.280702	-2.31924	0.020382	0.0475231	202.366	-0.229296	0.147735	-1.55208	0.120644	0.160971
gene:VDAG_JR2_Chr1g02940a	159.505	0.00237604	0.166968	0.0142305	0.988646	0.999824	282.622	-0.0203436	0.16057	-0.126696	0.899181	0.999974	17.784	-0.23176	0.475802	-0.487092	0.626193	0.999937	257.565	-0.170388	0.131968	-1.29113	0.196659	0.999931	214.823	-0.914008	0.25241	-3.62112	0.00029333	0.00131915	447.368	-0.763221	0.105697	-7.22087	5.16566e-13	2.10744e-12
gene:VDAG_JR2_Chr1g02950a	327.355	-0.0645208	0.155356	-0.415311	0.677914	0.999824	16.5954	-0.54043	0.461394	-1.1713	0.241478	0.999974	137.218	-0.0683904	0.17257	-0.396305	0.69188	0.999937	247.879	-0.339807	0.147335	-2.30636	0.0210908	0.702319	2804.67	-0.164853	0.140855	-1.17038	0.241848	0.350616	186.53	0.389414	0.152019	2.56161	0.0104189	0.0169533
gene:VDAG_JR2_Chr1g02960a	2858.45	-0.0933707	0.086208	-1.08309	0.27877	0.999824	138.573	-0.113035	0.16994	-0.665147	0.505957	0.999974	544.889	-0.0107785	0.11184	-0.0963741	0.923223	0.999937	0.521594	2.52682	2.72334	0.927839	0.353491	0.999931	1257.15	-0.08869	0.161461	-0.549296	0.582803	0.68332	612.619	1.38411	0.0961627	14.3934	5.68971e-47	9.03497e-46
gene:VDAG_JR2_Chr1g02970a	824.399	0.0601971	0.146369	0.411268	0.680876	0.999824	557.28	-0.0187898	0.104881	-0.179154	0.857817	0.999974	189.312	-0.0899948	0.163377	-0.550839	0.581744	0.999937	17.8534	-0.207806	0.443218	-0.468858	0.639171	0.999931	191.305	-0.149328	0.224387	-0.665492	0.505736	0.614208	2859.7	-0.132833	0.0618712	-2.14693	0.0317989	0.0476262
gene:VDAG_JR2_Chr1g02980a	1302.03	0.134482	0.158959	0.846015	0.397544	0.999824	207.189	0.0952536	0.152224	0.625747	0.531481	0.999974	2394.09	-0.18746	0.123294	-1.52043	0.128403	0.999937	130.606	-0.212135	0.176891	-1.19924	0.230434	0.999931	438.843	-0.533206	0.1347	-3.95846	7.54332e-05	0.000402575	1117	0.791261	0.0758371	10.4337	1.73992e-25	1.32456e-24
gene:VDAG_JR2_Chr1g02990a	1483.62	0.0645779	0.123418	0.523247	0.600803	0.999824	2464.45	-0.176173	0.110372	-1.59617	0.110451	0.999974	160.251	0.0266073	0.164887	0.161367	0.871804	0.999937	539.362	-0.0334897	0.104127	-0.321623	0.747738	0.999931	170.814	0.370487	0.196897	1.88162	0.059887	0.115665	2055.03	1.18039	0.0728018	16.2138	4.03066e-59	8.34846e-58
gene:VDAG_JR2_Chr1g03000a	4673.28	0.371309	0.446009	0.832516	0.405118	0.999824	163.448	0.0120991	0.163467	0.0740155	0.940998	0.999974	2519.33	0.0245056	0.0697889	0.351138	0.725485	0.999937	187.683	-0.108851	0.152504	-0.713757	0.475378	0.999931	717.315	1.84249	0.218367	8.43759	3.23951e-17	1.46831e-15	1252.94	-0.505122	0.0783343	-6.44829	1.13116e-10	3.9522e-10
gene:VDAG_JR2_Chr1g03010a	287.731	0.0793182	0.148983	0.532397	0.594451	0.999824	2592.74	0.034252	0.0622452	0.550276	0.58213	0.999974	148.578	0.112616	0.201504	0.558881	0.576243	0.999937	2319.43	-0.280083	0.0743655	-3.7663	0.000165683	0.0597112	3022.4	0.253514	0.184628	1.37311	0.169719	0.264965	2389.47	-2.66715	0.204617	-13.0348	7.7537e-39	9.78974e-38
gene:VDAG_JR2_Chr1g03020a	396.758	0.843642	0.769092	1.09693	0.272671	0.999824	148.007	0.0281028	0.163541	0.17184	0.863564	0.999974	759.607	-0.0367116	0.108995	-0.336819	0.736253	0.999937	147.87	-0.202082	0.175072	-1.15428	0.248385	0.999931	816.726	0.221206	0.212167	1.0426	0.297132	0.411445	249.115	-0.402471	0.134383	-2.99496	0.00274477	0.00484559
gene:VDAG_JR2_Chr1g03040a	20.0318	0.0585954	0.486987	0.120322	0.904228	0.999824	796.155	0.0259527	0.0838589	0.30948	0.756956	0.999974	426.62	-0.0598444	0.111234	-0.538004	0.590575	0.999937	2460.38	-0.0374521	0.0686722	-0.545375	0.585495	0.999931	1925.19	1.2134	0.231281	5.24643	1.55078e-07	1.60792e-06	215.016	-1.01825	0.149322	-6.81914	9.15887e-12	3.45543e-11
gene:VDAG_JR2_Chr1g03050a	156.159	0.229925	0.162824	1.41211	0.157919	0.999824	457.478	0.0693396	0.104489	0.663604	0.506944	0.999974	707.951	-0.0352028	0.101539	-0.346692	0.728823	0.999937	133.355	-0.199138	0.171144	-1.16357	0.244597	0.999931	1157.89	-0.496486	0.173567	-2.86049	0.00422989	0.0127821	2.12156	4.50148	1.62479	2.7705	0.00559701	0.00948093
gene:VDAG_JR2_Chr1g03060a	573.408	0.0681339	0.157507	0.432577	0.665322	0.999824	768.365	0.124862	0.0929456	1.34339	0.179146	0.999974	589.678	0.114048	0.105114	1.08499	0.277924	0.999937	772.618	0.0187366	0.0863434	0.217001	0.828207	0.999931	2377.6	-2.00592	0.214321	-9.35944	8.01567e-21	5.68307e-19	29.0102	0.936277	0.361173	2.59232	0.00953313	0.0156208
gene:VDAG_JR2_Chr1g03070a	208.382	0.116842	0.145529	0.802875	0.422047	0.999824	609.838	0.136832	0.0962422	1.42174	0.155101	0.999974	2536.83	0.0726978	0.116455	0.624259	0.532458	0.999937	438.874	0.0292084	0.104413	0.279739	0.779677	0.999931	221.983	-0.518403	0.168099	-3.08391	0.002043	0.00699616	152.625	0.132027	0.168523	0.783436	0.433371	0.496277
gene:VDAG_JR2_Chr1g03080a	2504.07	-0.122074	0.220481	-0.553669	0.579806	0.999824	2601	0.0715892	0.0617646	1.15907	0.24643	0.999974	390.05	-0.0999609	0.116716	-0.856446	0.391751	0.999937	703.874	-0.0464723	0.0871988	-0.532947	0.59407	0.999931	205.791	-0.858345	0.264964	-3.23947	0.0011975	0.00446849	896.682	1.11141	0.0945657	11.7528	6.83366e-32	6.6647e-31
gene:VDAG_JR2_Chr1g03090a	165.605	0.0549257	0.19103	0.287525	0.773711	0.999824	398.972	-0.106646	0.109945	-0.969989	0.332052	0.999974	2341.16	-0.048589	0.0950188	-0.511362	0.609098	0.999937	577.863	0.0626729	0.0992067	0.631741	0.527556	0.999931	0.732953	3.08199	3.86154	0.798124	0.424798	0.543679	394.646	1.5334	0.112583	13.6201	3.04059e-42	4.2363e-41
gene:VDAG_JR2_Chr1g03100a	2569.63	0.0139954	0.0737939	0.189655	0.849579	0.999824	2399.85	-0.0495402	0.065934	-0.751361	0.452436	0.999974	1497.05	0.061188	0.08757	0.698733	0.484719	0.999937	2446.22	-0.0251807	0.0639582	-0.393705	0.693799	0.999931	25.7382	0.849782	0.582096	1.45987	0.144327	0.232532	2243.46	-0.523183	0.0707234	-7.39759	1.38682e-13	5.87653e-13
gene:VDAG_JR2_Chr1g03110a	145.27	-0.0198018	0.2252	-0.0879299	0.929932	0.999824	1477.34	-0.0494592	0.0802845	-0.616049	0.537862	0.999974	1234.52	0.0415867	0.0832109	0.499775	0.617234	0.999937	401.601	-0.00676322	0.107543	-0.0628886	0.949855	0.999931	162.359	0.50215	0.224436	2.23738	0.0252613	0.0570143	153.102	-0.218316	0.16709	-1.30658	0.191356	0.243695
gene:VDAG_JR2_Chr1g03120a	768.686	-0.0708527	0.0976603	-0.725502	0.468144	0.999824	1251.26	0.00812019	0.0795603	0.102063	0.918706	0.999974	3068.38	-0.0791744	0.0777543	-1.01826	0.308553	0.999937	2404.73	0.0353181	0.10412	0.339207	0.734453	0.999931	833.974	1.12939	0.24007	4.70442	2.54586e-06	1.9701e-05	2306.1	-0.35983	0.065375	-5.5041	3.71059e-08	1.07962e-07
gene:VDAG_JR2_Chr1g03125a	448.71	0.0194109	0.128664	0.150864	0.880083	0.999824	3151.11	-0.07508	0.0636052	-1.18041	0.237838	0.999974	2874.61	-0.0814332	0.0717203	-1.13543	0.256196	0.999937	1528.33	0.125575	0.0790201	1.58915	0.112026	0.999931	312.314	1.22719	0.190377	6.4461	1.14762e-10	2.29001e-09	135.816	-0.265971	0.169266	-1.57132	0.116108	0.15564
gene:VDAG_JR2_Chr1g03130a	737.491	0.0147405	0.100144	0.147193	0.88298	0.999824	3029.5	-0.00158967	0.0641713	-0.0247722	0.980237	0.999974	941.355	-0.0806724	0.0862555	-0.935273	0.349648	0.999937	1251.38	0.0861516	0.0789996	1.09053	0.275479	0.999931	2494.61	0.0642471	0.285833	0.224771	0.822157	0.869876	629.718	-0.792427	0.0973137	-8.14302	3.85552e-16	1.91708e-15
gene:VDAG_JR2_Chr1g03140a	600.494	0.0990928	0.108156	0.916201	0.359562	0.999824	945.622	-0.142563	0.0848265	-1.68064	0.0928326	0.999974	12633.7	0.0167518	0.0625383	0.267865	0.788803	0.999937	3104.22	-0.0385781	0.0736441	-0.523845	0.600386	0.999931	141.498	-0.211816	0.210085	-1.00824	0.31334	0.428651	438.944	-0.0841824	0.101777	-0.827127	0.408165	0.47151
gene:VDAG_JR2_Chr1g03150a	2623.97	0.101523	0.157568	0.644309	0.519375	0.999824	12784.1	-0.0219173	0.052635	-0.416401	0.677116	0.999974	22.0175	-0.409981	0.394523	-1.03918	0.298721	0.999937	2912.85	-0.0360622	0.0689779	-0.522808	0.601108	0.999931	2096.13	-0.406477	0.162496	-2.50146	0.0123683	0.0311318	721.149	-0.090572	0.0884494	-1.024	0.305836	0.367954
gene:VDAG_JR2_Chr1g03160a	423.858	0.0742323	0.132484	0.560312	0.575267	0.999824	23.3027	-0.308542	0.378456	-0.815265	0.414921	0.999974	4399.42	-0.00369363	0.0662286	-0.055771	0.955524	0.999937	946.587	-0.0567741	0.0837518	-0.677886	0.497844	0.999931	131.685	-0.107944	0.298766	-0.3613	0.717875	0.790573	567.436	-0.104046	0.0984328	-1.05703	0.290499	0.351963
gene:VDAG_JR2_Chr1g03170a	2388.58	-0.058144	0.0804866	-0.722406	0.470045	0.999824	4546.32	0.0180506	0.060752	0.297118	0.766376	0.999974	6.29978	-0.106932	0.73793	-0.144908	0.884784	0.999937	12568.5	0.00827048	0.0713534	0.115909	0.907725	0.999931	622.15	-0.533268	0.200833	-2.65529	0.00792412	0.0214653	3340.6	0.681173	0.0583384	11.6762	1.68613e-31	1.6202e-30
gene:VDAG_JR2_Chr1g03180a	1513.05	0.024734	0.0946521	0.261314	0.79385	0.999824	7.64245	0.355643	0.681758	0.521655	0.60191	0.999974	989.498	0.0292624	0.143647	0.203711	0.83858	0.999937	20.5104	-0.654988	0.41572	-1.57555	0.115129	0.999931	422.873	0.0437735	0.123472	0.354522	0.722948	0.79416	552.255	0.712669	0.100276	7.10708	1.18527e-12	4.72048e-12
gene:VDAG_JR2_Chr1g03190a	1258.81	0.0302736	0.119811	0.252679	0.800516	0.999824	1004.3	0.000507674	0.110495	0.00459456	0.996334	0.999974	889.655	0.00502786	0.103227	0.0487068	0.961153	0.999937	4320.39	-0.0500686	0.0665444	-0.752409	0.451805	0.999931	737.055	0.201277	0.203555	0.988809	0.322757	0.439308	1634.26	-1.62928	0.0731082	-22.2859	5.06147e-110	2.889e-108
gene:VDAG_JR2_Chr1g03200a	3196.19	-0.0278046	0.0684331	-0.406303	0.68452	0.999824	870.632	-0.132694	0.0851581	-1.5582	0.119185	0.999974	21265.8	0.00928118	0.0842764	0.110128	0.912308	0.999937	9.71913	0.982868	0.607865	1.61692	0.105896	0.999931	621.639	0.371415	0.232724	1.59594	0.110501	0.188389	1413.43	-0.219162	0.0782457	-2.80095	0.0050953	0.0086869
gene:VDAG_JR2_Chr1g03210a	2912.75	-0.111954	0.0933646	-1.19911	0.230487	0.999824	21363.5	-0.0507915	0.0869741	-0.583984	0.559231	0.999974	3245.05	-0.00166302	0.0683854	-0.0243183	0.980599	0.999937	1015.47	0.109635	0.110701	0.990367	0.321995	0.999931	2905.68	0.542203	0.167413	3.23872	0.00120067	0.00447641	1215.23	-0.11213	0.0792754	-1.41444	0.157232	0.204095
gene:VDAG_JR2_Chr1g03211a	967.197	-0.0695198	0.111711	-0.622316	0.533734	0.999824	3323.89	-0.00513961	0.0628604	-0.0817622	0.934836	0.999974	1740.66	-0.0881398	0.0941759	-0.935906	0.349321	0.999937	903.151	0.0547574	0.0804562	0.680587	0.496133	0.999931	591.357	1.04551	0.336525	3.10679	0.00189133	0.00657073	3074.98	-0.184196	0.0602845	-3.05544	0.00224732	0.00400565
gene:VDAG_JR2_Chr1g03230a	13415.4	0.120026	0.111228	1.0791	0.280541	0.999824	1847.55	0.0126503	0.0873964	0.144746	0.884911	0.999974	6502.62	-0.049518	0.0695599	-0.711876	0.476542	0.999937	21676.8	0.070341	0.0743862	0.945618	0.344343	0.999931	1667.01	-1.10724	0.305982	-3.61864	0.000296159	0.00132952	3198.34	0.118449	0.0632317	1.87325	0.0610332	0.0869653
gene:VDAG_JR2_Chr1g03240a	25.9072	0.0197155	0.367334	0.0536719	0.957197	0.999824	6651.03	-0.0572427	0.0580519	-0.986059	0.324104	0.999974	1637.15	0.0460031	0.102119	0.450487	0.65236	0.999937	3265.74	0.0231069	0.0628458	0.367676	0.713115	0.999931	1393.16	-0.0185535	0.144075	-0.128776	0.897535	0.92697	829.276	-0.616944	0.0825894	-7.47002	8.01841e-14	3.45688e-13
gene:VDAG_JR2_Chr1g03250a	4460.88	-0.0313446	0.0792263	-0.395634	0.692375	0.999824	1653.27	0.00149997	0.105615	0.0142022	0.988669	0.999974	1250.7	-0.101503	0.0979707	-1.03605	0.300178	0.999937	1813.39	0.0373441	0.0917506	0.407018	0.683995	0.999931	1117.64	-0.120143	0.134929	-0.890416	0.373242	0.491677	10547.5	-0.69315	0.0529642	-13.0871	3.9001e-39	4.96982e-38
gene:VDAG_JR2_Chr1g03260a	7.32435	0.247316	0.728135	0.339657	0.734114	0.999824	1268.21	-0.134939	0.0780551	-1.72876	0.0838512	0.999974	81.5665	0.122427	0.209941	0.583153	0.55979	0.999937	6643.42	0.0191356	0.0657326	0.291112	0.770965	0.999931	3088.96	0.068451	0.116808	0.586012	0.557868	0.661673	34.4235	0.712421	0.326116	2.18456	0.0289211	0.0436371
gene:VDAG_JR2_Chr1g03270a	998.247	-0.0127039	0.226722	-0.0560329	0.955316	0.999824	87.5966	0.248203	0.210174	1.18094	0.237627	0.999974	3978.52	0.0289027	0.0812666	0.355653	0.722101	0.999937	1618.61	0.0194307	0.0834375	0.232877	0.815857	0.999931	2892.93	0.0652583	0.267352	0.244091	0.80716	0.859008	3795.16	-0.598402	0.0603259	-9.91949	3.42513e-23	2.37934e-22
gene:VDAG_JR2_Chr1g03280a	938.042	0.0895666	0.108667	0.82423	0.409809	0.999824	4262.34	0.151313	0.0647255	2.33776	0.0193998	0.999974	748.57	0.112771	0.101397	1.11217	0.266067	0.999937	1277.37	-0.0324913	0.0845766	-0.384164	0.700857	0.999931	849.2	-0.26071	0.14577	-1.7885	0.0736953	0.136257	5.69362	-0.566281	0.82364	-0.687535	0.491746	0.553957
gene:VDAG_JR2_Chr1g03290a	22407.8	0.0912805	0.141207	0.646432	0.518	0.999824	710.83	-0.108758	0.0941955	-1.1546	0.248253	0.999974	3891.05	0.0150793	0.0756747	0.199265	0.842056	0.999937	88.9433	0.360918	0.20765	1.73811	0.0821919	0.999931	10377.9	-0.459255	0.106009	-4.33224	1.47597e-05	9.46037e-05	1010.61	-0.0157092	0.0966091	-0.162606	0.870828	0.893257
gene:VDAG_JR2_Chr1g03300a	3303.94	-0.0172645	0.0751305	-0.229794	0.818252	0.999824	3990.83	0.0151455	0.0690429	0.219364	0.826367	0.999974	2100.62	-0.0588475	0.0993656	-0.592232	0.553695	0.999937	4109.75	0.126506	0.0639771	1.97736	0.0480005	0.975847	29.0231	0.496965	0.521226	0.953453	0.340361	0.45811	1176.2	0.635266	0.0766496	8.28792	1.15245e-16	5.92538e-16
gene:VDAG_JR2_Chr1g03310a	1852.53	0.0255734	0.0989968	0.258325	0.796156	0.999824	2213.65	0.0202751	0.105146	0.192829	0.847093	0.999974	1880.03	0.0159922	0.113248	0.141214	0.887701	0.999937	725.032	0.0292852	0.0907537	0.322689	0.746931	0.999931	3544.12	-0.551867	0.208135	-2.65149	0.00801383	0.0216759	24183.7	0.262272	0.0742643	3.5316	0.00041306	0.000804554
gene:VDAG_JR2_Chr1g03320a	6836.97	0.0279812	0.0643653	0.434725	0.663762	0.999824	1968.48	0.0743947	0.0811854	0.916356	0.35948	0.999974	5342.76	0.117498	0.0677835	1.73342	0.0830203	0.999937	3875.08	0.00959186	0.0662732	0.144732	0.884922	0.999931	5.43665	-0.441848	0.854649	-0.516994	0.60516	0.699197	2872.26	-0.504225	0.0608393	-8.28781	1.1535e-16	5.9283e-16
gene:VDAG_JR2_Chr1g03330a	1656.12	0.0119141	0.116441	0.102319	0.918504	0.999824	5254.78	-0.000897259	0.0693285	-0.0129421	0.989674	0.999974	458.952	-0.0849411	0.107514	-0.790049	0.429499	0.999937	2126.23	-0.0167775	0.0906049	-0.185172	0.853094	0.999931	916.756	-0.0632471	0.156576	-0.40394	0.686257	0.763638	1537.7	-0.616587	0.0768369	-8.02462	1.01838e-15	4.95627e-15
gene:VDAG_JR2_Chr1g03340a	1271.77	-0.121279	0.111295	-1.08971	0.275841	0.999824	490.771	0.0372089	0.101024	0.368318	0.712636	0.999974	131.695	-0.179433	0.17608	-1.01904	0.308182	0.999937	1818.7	-0.0745267	0.0769584	-0.968402	0.332844	0.999931	1274.29	1.00021	0.221476	4.51613	6.29803e-06	4.43307e-05	5563.18	-0.686965	0.0566108	-12.1349	6.90144e-34	7.23192e-33
gene:VDAG_JR2_Chr1g03350a	81.1677	0.0433021	0.249696	0.173419	0.862322	0.999824	142.766	-0.0142561	0.166138	-0.0858087	0.931618	0.999974	1334.33	0.139169	0.0916154	1.51905	0.128749	0.999937	5259.25	0.0799384	0.0668793	1.19526	0.231984	0.999931	21380.9	0.149248	0.271372	0.549974	0.582337	0.682931	2452.71	0.951526	0.072685	13.0911	3.70277e-39	4.72322e-38
gene:VDAG_JR2_Chr1g03360a	4042.45	0.00759569	0.151722	0.0500632	0.960072	0.999824	1257.92	-0.101964	0.0746888	-1.36518	0.172195	0.999974	742.356	0.0736578	0.0949427	0.775813	0.437859	0.999937	464.118	-0.0451531	0.103072	-0.438074	0.661333	0.999931	2709.35	-0.425309	0.127783	-3.32838	0.00087352	0.00340683	1423.49	0.16284	0.0752571	2.16378	0.0304813	0.0457682
gene:VDAG_JR2_Chr1g03370a	742.876	0.0258491	0.0998148	0.258971	0.795658	0.999824	719.087	-0.0912852	0.0854942	-1.06774	0.28564	0.999974	1486.84	0.0808212	0.0822824	0.982241	0.325981	0.999937	135.892	-0.0786405	0.170786	-0.460463	0.645184	0.999931	1425.61	-0.595664	0.197946	-3.00923	0.00261914	0.00859347	88.6334	0.247922	0.203426	1.21873	0.222946	0.279778
gene:VDAG_JR2_Chr1g03380a	3922.34	-0.0294942	0.101953	-0.289291	0.772359	0.999824	1467.12	-0.0292156	0.0727521	-0.401578	0.687995	0.999974	1393.18	0.0364165	0.092777	0.392517	0.694677	0.999937	1277.48	0.023909	0.0747342	0.31992	0.749029	0.999931	5368.35	-0.520899	0.200289	-2.60073	0.00930245	0.0245136	3907.6	-0.132641	0.0636074	-2.08531	0.0370416	0.0548997
gene:VDAG_JR2_Chr1g03390a	1990.94	-0.29564	0.126394	-2.33903	0.0193337	0.999824	1360.74	-0.106432	0.0976469	-1.08996	0.275729	0.999974	1968.97	-0.0383728	0.0950465	-0.403727	0.686414	0.999937	723.241	0.00624889	0.0897602	0.0696175	0.944498	0.999931	1822.21	0.448471	0.187705	2.38923	0.0168837	0.0404513	632.801	-0.522545	0.0948958	-5.50651	3.66009e-08	1.06543e-07
gene:VDAG_JR2_Chr1g03400a	1951.01	0.0545875	0.140301	0.389073	0.697222	0.999824	2074.8	0.0403295	0.0766008	0.526489	0.598548	0.999974	540.02	0.136082	0.109721	1.24026	0.21488	0.999937	1486.75	0.0872644	0.0730253	1.19499	0.232092	0.999931	1333.47	0.206247	0.128855	1.60061	0.109463	0.187072	3602.06	-0.333184	0.0646773	-5.15148	2.58441e-07	6.96033e-07
gene:VDAG_JR2_Chr1g03410a	5329.16	0.0447258	0.0857599	0.521523	0.602003	0.999824	511.312	-0.0917476	0.0987802	-0.928806	0.35299	0.999974	502.558	0.0384177	0.130582	0.294204	0.768602	0.999937	1347.81	-0.0527963	0.0902209	-0.58519	0.55842	0.999931	63.9192	-0.489366	0.277692	-1.76226	0.0780257	0.143024	1940.89	-0.424753	0.0859788	-4.94021	7.80385e-07	2.00828e-06
gene:VDAG_JR2_Chr1g03420a	489.137	0.0325351	0.110096	0.295515	0.767601	0.999824	497.604	-0.0628838	0.114526	-0.549078	0.582952	0.999974	137.065	-0.270322	0.16626	-1.6259	0.103971	0.999937	2018.88	0.0404971	0.0756793	0.535115	0.59257	0.999931	4186.91	0.289657	0.168755	1.71644	0.0860817	0.154281	2418.48	0.578114	0.0673989	8.5775	9.69562e-18	5.2671e-17
gene:VDAG_JR2_Chr1g03430a	141.707	-0.0297865	0.216207	-0.137769	0.890423	0.999824	148.472	-0.101911	0.172072	-0.592257	0.553679	0.999974	6734.26	-0.028647	0.105974	-0.270322	0.786913	0.999937	534.029	0.112695	0.0990699	1.13753	0.255317	0.999931	610.387	-0.36919	0.136835	-2.69807	0.00697418	0.0193167	5939.42	0.303089	0.0606888	4.99415	5.90955e-07	1.54064e-06
gene:VDAG_JR2_Chr1g03440a	1321.42	0.0468405	0.0800607	0.585063	0.558506	0.999824	7080.09	0.0432701	0.0946579	0.457121	0.647584	0.999974	1606.45	0.14841	0.0861926	1.72184	0.0850982	0.999937	504.321	0.0551197	0.109414	0.503773	0.614421	0.999931	3060.24	-0.614601	0.183474	-3.34979	0.00080873	0.00318943	483.893	-0.0375756	0.102058	-0.36818	0.712739	0.757182
gene:VDAG_JR2_Chr1g03445a	801.149	0.219114	0.165795	1.3216	0.186302	0.999824	1707.21	0.244967	0.0748038	3.27479	0.00105741	0.298784	144.562	0.0876273	0.189781	0.461728	0.644276	0.999937	147.304	-0.0423713	0.161217	-0.262821	0.792689	0.999931	2021.5	-0.0416244	0.245985	-0.169215	0.865627	0.902742	142.685	-0.0493721	0.16913	-0.291917	0.77035	0.808332
gene:VDAG_JR2_Chr1g03450a	1536.93	0.108273	0.096948	1.11681	0.264075	0.999824	145.525	0.036434	0.20351	0.179028	0.857916	0.999974	2184.18	0.0970425	0.0738582	1.3139	0.188879	0.999937	7173.82	0.156418	0.0926416	1.68842	0.0913307	0.999931	2003.33	0.310439	0.216346	1.43492	0.151311	0.24106	1280.68	-0.0832963	0.0777023	-1.07199	0.283723	0.344664
gene:VDAG_JR2_Chr1g03460a	1393.93	-0.029524	0.105179	-0.280702	0.778939	0.999824	2160.12	-0.00634133	0.0685924	-0.0924495	0.926341	0.999974	1244.66	0.0244321	0.0905726	0.269751	0.787352	0.999937	1614.29	0.168589	0.0829119	2.03336	0.0420165	0.920444	4944.69	0.024464	0.133773	0.182877	0.854895	0.895097	564.856	-0.985234	0.0947569	-10.3975	2.54559e-25	1.9202e-24
gene:VDAG_JR2_Chr1g03470a	2009.87	-0.0463992	0.0900212	-0.515425	0.606256	0.999824	1257.24	-0.0195362	0.0782159	-0.249773	0.802763	0.999974	267.607	-0.210607	0.243197	-0.865994	0.386494	0.999937	162.689	0.4081	0.174157	2.34328	0.019115	0.674582	463.175	0.0703052	0.136245	0.51602	0.605841	0.699197	1369.23	-0.275035	0.0748941	-3.67232	0.000240355	0.00048258
gene:VDAG_JR2_Chr1g03480a	530.537	0.0210353	0.196615	0.106987	0.914799	0.999824	279.905	-0.149013	0.20983	-0.710164	0.477603	0.999974	72.288	0.0257083	0.223239	0.115161	0.908318	0.999937	2152.05	0.0619817	0.0786938	0.787631	0.430913	0.999931	136.062	0.0472839	0.247017	0.19142	0.848197	0.889772	1325.29	-0.222417	0.083982	-2.64839	0.00808771	0.0134084
gene:VDAG_JR2_Chr1g03485a	503.668	-0.0216815	0.174431	-0.124298	0.901079	0.999824	77.8613	0.16417	0.21068	0.779238	0.43584	0.999974	918.339	0.0427309	0.0880372	0.485373	0.627412	0.999937	1243.92	0.0289096	0.0783672	0.3689	0.712203	0.999931	1199.81	-0.0365099	0.154465	-0.236363	0.813151	0.863501	1850.55	-0.344181	0.0738271	-4.66199	3.13162e-06	7.63399e-06
gene:VDAG_JR2_Chr1g03490a	153.301	-0.00251863	0.181488	-0.0138777	0.988928	0.999824	942.388	0.0449427	0.0793027	0.566724	0.570902	0.999974	136.196	-0.0792674	0.173157	-0.457776	0.647113	0.999937	277.76	-0.0894265	0.182683	-0.489518	0.624475	0.999931	632.215	-0.274138	0.131071	-2.09153	0.0364807	0.0769059	405.364	-0.94663	0.11072	-8.54976	1.23344e-17	6.6801e-17
gene:VDAG_JR2_Chr1g03500a	6712.91	-0.107238	0.158212	-0.677815	0.497889	0.999824	135.539	-0.16949	0.170534	-0.993874	0.320284	0.999974	5032.13	-7.96901e-05	0.0708977	-0.00112402	0.999103	0.999937	71.0195	-0.0157778	0.23038	-0.068486	0.945399	0.999931	1311.07	-0.157489	0.191973	-0.820368	0.412006	0.531325	430.102	-0.572113	0.111844	-5.1153	3.13244e-07	8.37978e-07
gene:VDAG_JR2_Chr1g03510a	1568.87	0.0162775	0.155874	0.104427	0.91683	0.999824	5222.92	0.0344797	0.0587698	0.586691	0.557411	0.999974	375.228	0.0439452	0.119874	0.366596	0.713921	0.999937	931.476	0.0893913	0.0791255	1.12974	0.258585	0.999931	1290.03	-0.0578254	0.23549	-0.245553	0.806028	0.858307	138.703	-0.352285	0.175997	-2.00165	0.045322	0.0661121
gene:VDAG_JR2_Chr1g03520a	138.677	-0.0999915	0.340395	-0.293751	0.768948	0.999824	386.553	0.0559974	0.11433	0.489787	0.624285	0.999974	2101.97	-0.0347635	0.0853167	-0.407465	0.683667	0.999937	144.009	0.0896363	0.169123	0.530006	0.596108	0.999931	1654.89	-0.445623	0.267588	-1.66533	0.0958471	0.16822	6185.71	-0.409798	0.0802382	-5.10727	3.26853e-07	8.72688e-07
gene:VDAG_JR2_Chr1g03525a	2201.37	0.0532425	0.0920079	0.578674	0.562809	0.999824	2196.81	0.0201755	0.0824262	0.244771	0.806634	0.999974	1172.94	-0.0367739	0.0971619	-0.378481	0.705073	0.999937	5125.15	0.0586989	0.0631053	0.930173	0.352282	0.999931	394.108	-0.73188	0.188525	-3.88215	0.000103538	0.000531123	1204.5	-0.934109	0.0920539	-10.1474	3.40254e-24	2.45451e-23
gene:VDAG_JR2_Chr1g03540a	1270.68	0.016715	0.105549	0.158362	0.874172	0.999824	1193.54	-0.0597461	0.0796216	-0.750375	0.453029	0.999974	363.105	0.00292194	0.118579	0.0246412	0.980341	0.999937	361.487	-0.0580655	0.121731	-0.476998	0.633363	0.999931	402.044	-0.523016	0.157818	-3.31404	0.000919594	0.00356136	199.071	0.798723	0.16993	4.7003	2.59782e-06	6.37161e-06
gene:VDAG_JR2_Chr1g03550a	309.253	0.144116	0.368531	0.391056	0.695756	0.999824	372.685	0.00511702	0.112648	0.045425	0.963769	0.999974	1913.7	-0.0584049	0.079619	-0.733555	0.46322	0.999937	2168.44	0.0610299	0.0853621	0.714953	0.474638	0.999931	115.589	-0.710676	0.272517	-2.60782	0.00911216	0.0240621	2266.78	0.097605	0.0694041	1.40633	0.159626	0.206986
gene:VDAG_JR2_Chr1g03560a	74.7032	0.0535992	0.239083	0.224186	0.822612	0.999824	2008.29	0.00885488	0.0722418	0.122573	0.902445	0.999974	713.742	0.124324	0.0929138	1.33806	0.180876	0.999937	1143.29	-0.105349	0.0827194	-1.27357	0.202815	0.999931	5506.26	-0.530139	0.194879	-2.72035	0.00652124	0.0182693	1368.43	0.185762	0.0771671	2.40726	0.0160725	0.0253663
gene:VDAG_JR2_Chr1g03570a	942.16	0.0493869	0.101983	0.484264	0.628198	0.999824	698.588	-0.00784671	0.0878697	-0.0892994	0.928844	0.999974	375.173	-0.0844356	0.128301	-0.658104	0.510471	0.999937	360.109	-0.0151895	0.116509	-0.130372	0.896272	0.999931	862.356	-2.44881	0.403296	-6.07199	1.26334e-09	2.09309e-08	279.745	-0.185498	0.174055	-1.06574	0.286541	0.347781
gene:VDAG_JR2_Chr1g03580a	144.521	0.0256935	0.179736	0.142951	0.886328	0.999824	386.195	-0.0743052	0.126629	-0.586793	0.557343	0.999974	566.77	-0.18239	0.134104	-1.36007	0.173808	0.999937	1954.12	0.00903877	0.0725057	0.124663	0.90079	0.999931	138.509	0.0915796	0.434586	0.210728	0.833099	0.878583	106.731	0.904689	0.199764	4.52879	5.93235e-06	1.41087e-05
gene:VDAG_JR2_Chr1g03590a	5235.43	0.0463896	0.0760275	0.610169	0.54175	0.999824	597.365	-0.100202	0.102271	-0.97977	0.3272	0.999974	4604.32	-0.0481477	0.0955065	-0.504129	0.61417	0.999937	699.855	0.0760651	0.0908173	0.837562	0.402277	0.999931	2098.58	0.109237	0.201146	0.543073	0.58708	0.686947	863.926	-0.250099	0.0807941	-3.09551	0.00196477	0.00353253
gene:VDAG_JR2_Chr1g03600a	391.28	0.0961297	0.159831	0.601445	0.547544	0.999824	4828.38	0.0163441	0.0894175	0.182784	0.854968	0.999974	3550.28	-0.0667771	0.0898652	-0.74308	0.457433	0.999937	378.87	-0.0483092	0.133424	-0.362072	0.717298	0.999931	1074.94	-0.28456	0.154261	-1.84466	0.0650866	0.123803	102.9	-1.25893	0.200936	-6.26531	3.72078e-10	1.25199e-09
gene:VDAG_JR2_Chr1g03610a	2095.26	-0.113621	0.106946	-1.06241	0.288048	0.999824	3821.65	0.0726502	0.0855467	0.849247	0.395744	0.999974	4433.38	0.041054	0.0649637	0.631952	0.527418	0.999937	552.159	-0.258012	0.117969	-2.18712	0.0287337	0.815059	342.156	0.577885	0.30019	1.92506	0.0542216	0.106902	4330.66	-0.602449	0.0611182	-9.85712	6.38569e-23	4.37704e-22
gene:VDAG_JR2_Chr1g03620a	1213.92	-0.00457512	0.0997073	-0.0458855	0.963402	0.999824	4527.68	0.0290961	0.0563734	0.516133	0.605762	0.999974	2946.1	0.0396069	0.0775961	0.510424	0.609754	0.999937	4657.28	-0.00820842	0.079567	-0.103164	0.917833	0.999931	113.862	1.21797	0.255095	4.77456	1.80102e-06	1.44938e-05	413.116	0.207426	0.110452	1.87797	0.0603847	0.0861268
gene:VDAG_JR2_Chr1g03630a	389.013	0.131337	0.144005	0.912035	0.36175	0.999824	3072.62	0.0867927	0.0622134	1.39508	0.162992	0.999974	2361.98	-0.0295031	0.0797989	-0.369718	0.711593	0.999937	3527.45	-0.0794658	0.0737018	-1.07821	0.280941	0.999931	808.075	-0.204794	0.148434	-1.3797	0.167678	0.26236	1885.15	-0.498381	0.0762206	-6.53867	6.207e-11	2.20539e-10
gene:VDAG_JR2_Chr1g03640a	1922.21	-0.11472	0.0880285	-1.30321	0.192503	0.999824	2429.24	-0.0210423	0.0830816	-0.253273	0.800058	0.999974	1280.13	0.140716	0.0763078	1.84406	0.065174	0.999937	4328.02	-0.0216761	0.0627718	-0.345316	0.729857	0.999931	92.4009	-1.38794	0.387715	-3.57981	0.000343848	0.00151152	1136.39	-0.244343	0.0780686	-3.12985	0.00174896	0.00316936
gene:VDAG_JR2_Chr1g03650a	720.821	0.0870512	0.127162	0.684569	0.493616	0.999824	1245.28	-0.00846725	0.0725496	-0.11671	0.90709	0.999974	90.56	-0.181216	0.243774	-0.743377	0.457254	0.999937	2927.4	0.0277368	0.064716	0.428593	0.668219	0.999931	4575.32	-0.150624	0.112658	-1.337	0.181223	0.279148	439.881	0.419432	0.106394	3.94224	8.07244e-05	0.000170944
gene:VDAG_JR2_Chr1g03660a	401.884	0.0473716	0.164991	0.287116	0.774023	0.999824	90.1528	-0.276967	0.231802	-1.19485	0.232147	0.999974	1018.16	-0.0116125	0.0851476	-0.13638	0.891521	0.999937	2361.07	-0.0240549	0.0709155	-0.339205	0.734455	0.999931	385.487	0.239435	0.17086	1.40135	0.16111	0.254183	1667.4	-0.630453	0.0719789	-8.75885	1.97247e-18	1.10348e-17
gene:VDAG_JR2_Chr1g03670a	553.318	-0.333611	0.134084	-2.48807	0.0128439	0.999824	1037	-0.0314219	0.075736	-0.414886	0.678225	0.999974	115.437	0.209993	0.210368	0.998216	0.318175	0.999937	1226.37	0.0268161	0.0739195	0.362774	0.716774	0.999931	1762.43	-0.45003	0.240412	-1.87191	0.0612192	0.117652	661.646	-0.205534	0.0898115	-2.2885	0.0221082	0.0340587
gene:VDAG_JR2_Chr1g03680a	4761.77	-0.0181899	0.150982	-0.120477	0.904105	0.999824	120.938	0.263916	0.208623	1.26503	0.205859	0.999974	206.305	0.104404	0.180082	0.579756	0.562079	0.999937	83.6353	-0.434406	0.226108	-1.92123	0.0547023	0.999931	1002.94	-0.384999	0.140875	-2.73291	0.0062777	0.0176927	419.437	0.128505	0.114349	1.1238	0.261097	0.320328
gene:VDAG_JR2_Chr1g03690a	3683.67	-0.0274246	0.131108	-0.209175	0.834311	0.999824	206.722	0.0380041	0.17937	0.211875	0.832204	0.999974	1155.27	-0.0178175	0.105565	-0.168781	0.865969	0.999937	1026.51	0.0180413	0.0839453	0.214917	0.829832	0.999931	444.515	0.643323	0.164813	3.90335	9.48702e-05	0.000492231	1331.42	1.70427	0.0771789	22.0821	4.69897e-108	2.57529e-106
gene:VDAG_JR2_Chr1g03700a	4526.34	0.0335934	0.0661529	0.507814	0.611584	0.999824	1227.81	0.0839755	0.0928175	0.904738	0.365604	0.999974	266.082	-0.00296135	0.126797	-0.023355	0.981367	0.999937	109.286	0.0617403	0.18827	0.327935	0.742961	0.999931	1676.14	-0.331231	0.228608	-1.44891	0.147364	0.236226	5315.76	0.249702	0.0660289	3.78171	0.000155757	0.000320094
gene:VDAG_JR2_Chr1g03710a	2904.13	-0.0700123	0.107154	-0.653379	0.513512	0.999824	271.113	-0.0216331	0.124414	-0.17388	0.86196	0.999974	3394.5	-0.0331405	0.0743487	-0.445744	0.655782	0.999937	191.808	-0.100414	0.155143	-0.647234	0.517481	0.999931	580.962	-0.360193	0.172159	-2.09222	0.0364189	0.0768272	4059.83	0.206515	0.0651576	3.16946	0.00152721	0.00279038
gene:VDAG_JR2_Chr1g03720a	2405.44	-0.044535	0.0989693	-0.449988	0.652719	0.999824	3509.38	-0.00970762	0.0824032	-0.117806	0.906221	0.999974	1170.2	-0.0469733	0.109302	-0.429758	0.667372	0.999937	1156.99	-0.00664743	0.0888577	-0.0748098	0.940366	0.999931	354.784	-0.117767	0.200267	-0.588052	0.556498	0.660233	4156.99	-0.262952	0.0591866	-4.44276	8.88138e-06	2.07951e-05
gene:VDAG_JR2_Chr1g03730a	1254.66	0.0184552	0.0773932	0.23846	0.811524	0.999824	1200.88	-0.0444144	0.0878714	-0.505447	0.613245	0.999974	9046.22	-0.0716468	0.150987	-0.474524	0.635126	0.999937	256.839	-0.099884	0.136039	-0.734231	0.462808	0.999931	1244.05	1.72892	0.153961	11.2296	2.91897e-29	3.89944e-27	3969.23	0.707462	0.0604494	11.7034	1.22485e-31	1.18652e-30
gene:VDAG_JR2_Chr1g03740a	97.9621	-0.0176153	0.260953	-0.0675036	0.946181	0.999824	9402.43	-0.031991	0.107084	-0.298746	0.765134	0.999974	1145.17	0.11026	0.0857487	1.28586	0.198494	0.999937	3355.81	-0.0603233	0.0664698	-0.90753	0.364126	0.999931	4229.8	-0.16936	0.15876	-1.06677	0.286077	0.399582	2316.17	-0.199518	0.0682161	-2.92479	0.00344684	0.00601373
gene:VDAG_JR2_Chr1g03750a	1000.31	-0.13289	0.0954628	-1.39206	0.163904	0.999824	1150.34	0.0522189	0.0830076	0.629086	0.529293	0.999974	223.36	-0.0365389	0.137145	-0.266424	0.789912	0.999937	1211.25	0.0587111	0.0925871	0.634117	0.526004	0.999931	4389.78	0.609902	0.162156	3.76121	0.000169094	0.00081534	1416.16	0.311891	0.0721062	4.32544	1.52228e-05	3.48135e-05
gene:VDAG_JR2_Chr1g03760a	131.376	0.48125	0.458282	1.05012	0.293664	0.999824	233.434	0.0187827	0.133531	0.140662	0.888137	0.999974	3909.72	0.011497	0.0637651	0.180303	0.856915	0.999937	9732.97	0.143786	0.096244	1.49397	0.135183	0.999931	3757.02	-0.326488	0.132361	-2.46665	0.0136384	0.0337858	123.508	0.556432	0.192239	2.89449	0.00379776	0.00659734
gene:VDAG_JR2_Chr1g03770a	235.559	0.394814	0.446957	0.883337	0.377054	0.999824	3955.77	-0.0276047	0.0564274	-0.489207	0.624695	0.999974	345.6	0.0782354	0.119509	0.654641	0.512699	0.999937	1118.75	0.051405	0.0831023	0.618575	0.536197	0.999931	3418.43	0.545523	0.170456	3.20038	0.00137247	0.00500231	1078.63	0.0481825	0.077959	0.61805	0.536543	0.596554
gene:VDAG_JR2_Chr1g03780a	1193.78	0.00946431	0.0990014	0.0955978	0.92384	0.999824	337.2	-0.0658873	0.113769	-0.579131	0.562501	0.999974	657.982	0.15691	0.0955455	1.64226	0.100536	0.999937	225.059	-0.00697385	0.134094	-0.0520073	0.958523	0.999931	2242.87	-0.0510853	0.143907	-0.354988	0.722598	0.793913	115.429	0.106324	0.179651	0.591836	0.55396	0.612342
gene:VDAG_JR2_Chr1g03790a	258.522	-0.158105	0.135667	-1.16539	0.24386	0.999824	656.186	0.0790793	0.0900341	0.878326	0.379767	0.999974	416.293	0.093537	0.112083	0.834535	0.40398	0.999937	3907.58	0.0165818	0.0619717	0.267571	0.78903	0.999931	1128.98	-0.0916866	0.10774	-0.850997	0.394771	0.514314	167.768	-0.676432	0.162319	-4.16729	3.08242e-05	6.82374e-05
gene:VDAG_JR2_Chr1g03800a	3431.01	-0.0704266	0.117642	-0.59865	0.549406	0.999824	428.731	0.104876	0.104509	1.00352	0.31561	0.999974	28.2897	0.6023	0.361331	1.66689	0.0955356	0.999937	327.185	-0.0736285	0.116609	-0.631412	0.527771	0.999931	118.444	0.652131	0.261033	2.49827	0.01248	0.0313818	1022.58	-0.523926	0.0852788	-6.14369	8.06259e-10	2.64819e-09
gene:VDAG_JR2_Chr1g03810a	1189.36	-0.0675215	0.12796	-0.527676	0.597724	0.999824	27.1921	0.443475	0.37445	1.18434	0.23628	0.999974	680.037	-0.101755	0.0933091	-1.09052	0.275486	0.999937	636.929	0.0731976	0.0962482	0.760509	0.446951	0.999931	1088.89	0.295097	0.10989	2.68538	0.00724469	0.0199096	195.242	-1.27787	0.15723	-8.12739	4.38642e-16	2.17582e-15
gene:VDAG_JR2_Chr1g03820a	9883.49	0.114848	0.195556	0.587287	0.557011	0.999824	706.37	-0.064115	0.0855477	-0.749466	0.453577	0.999974	10437.4	0.0383138	0.0813785	0.47081	0.637776	0.999937	403.643	0.0123935	0.1074	0.115396	0.908132	0.999931	117.029	0.36171	0.213448	1.6946	0.0901507	0.160149	3362.32	-0.172374	0.0615613	-2.80004	0.00510964	0.00871016
gene:VDAG_JR2_Chr1g03830a	1132.12	0.0117256	0.0941366	0.124559	0.900873	0.999824	10327.2	-0.0656176	0.0797783	-0.8225	0.410793	0.999974	817.978	0.068293	0.0910089	0.750399	0.453015	0.999937	24.887	0.287917	0.376754	0.764204	0.444746	0.999931	153.019	-0.71414	0.426503	-1.67441	0.0940506	0.165758	947.923	-0.898451	0.0846904	-10.6087	2.71635e-26	2.1497e-25
gene:VDAG_JR2_Chr1g03840a	238.273	0.0816392	0.150651	0.54191	0.587881	0.999824	827.08	0.0276924	0.08212	0.337219	0.735952	0.999974	110264	0.155137	0.0794328	1.95306	0.0508121	0.999937	694.773	-0.0315882	0.0892789	-0.353815	0.723477	0.999931	966.463	-0.437343	0.146813	-2.97892	0.00289268	0.00933646	7010.02	-1.12793	0.0804829	-14.0146	1.26983e-44	1.89219e-43
gene:VDAG_JR2_Chr1g03850a	4046.97	0.0432037	0.0704208	0.613508	0.539541	0.999824	107174	0.00449856	0.112623	0.0399436	0.968138	0.999974	2343.87	0.0370624	0.0750193	0.494039	0.621279	0.999937	10472.9	0.0544864	0.0709269	0.768205	0.442365	0.999931	195.5	-0.901729	0.206214	-4.37279	1.22668e-05	8.06207e-05	1152.12	0.022977	0.0815879	0.281623	0.778233	0.815222
gene:VDAG_JR2_Chr1g03860a	344.125	-0.00103217	0.131032	-0.00787722	0.993715	0.999824	2405.9	0.039721	0.0760115	0.522566	0.601276	0.999974	7414.67	0.0803685	0.063653	1.2626	0.206732	0.999937	809.094	0.0436704	0.0845618	0.516431	0.605553	0.999931	2782.59	-0.526262	0.27701	-1.89979	0.0574606	0.112	258.16	0.263619	0.132061	1.99619	0.0459137	0.0669359
gene:VDAG_JR2_Chr1g03865a	657.569	0.0904691	0.0992641	0.911397	0.362086	0.999824	7469.81	0.0297982	0.0548733	0.543037	0.587104	0.999974	13.8401	-0.223463	0.523243	-0.427074	0.669326	0.999937	115367	0.282662	0.0664686	4.25256	2.1134e-05	0.0114248	913.853	-0.720592	0.264722	-2.72207	0.0064875	0.0181871	4028.94	-0.00849584	0.0576496	-0.14737	0.88284	0.903931
gene:VDAG_JR2_Chr1g03870a	430.484	0.121223	0.113256	1.07034	0.284467	0.999824	12.4496	-0.676419	0.547661	-1.2351	0.216792	0.999974	1914.4	0.0874749	0.0716328	1.22116	0.222026	0.999937	2363.34	0.0672817	0.0700157	0.960951	0.336577	0.999931	6419.67	-1.15894	0.264488	-4.38184	1.17683e-05	7.78276e-05	496.117	0.882669	0.103858	8.49878	1.91586e-17	1.02816e-16
gene:VDAG_JR2_Chr1g03880a	25.5267	0.286526	0.376855	0.760309	0.44707	0.999824	1930.71	0.0401165	0.0724734	0.553534	0.579898	0.999974	3527.83	0.016474	0.0699655	0.235458	0.813853	0.999937	7260.13	0.0270365	0.055737	0.485073	0.627624	0.999931	944.055	-0.336338	0.173214	-1.94175	0.0521678	0.103415	683.682	0.160633	0.0919018	1.74788	0.0804844	0.11177
gene:VDAG_JR2_Chr1g03890a	678.545	-0.179556	0.0986998	-1.81921	0.0688787	0.999824	3595.36	-0.00156532	0.0613256	-0.0255247	0.979636	0.999974	2590.72	0.0361052	0.0722976	0.499397	0.6175	0.999937	10.8819	-1.12595	0.60722	-1.85426	0.0637013	0.999931	239.463	0.27773	0.20294	1.36853	0.171145	0.266577	467.383	0.305816	0.100574	3.04069	0.00236037	0.0041975
gene:VDAG_JR2_Chr1g03900a	10784	0.0646541	0.13193	0.490062	0.62409	0.999824	2588.62	-0.0391969	0.0692933	-0.565667	0.57162	0.999974	3572.55	-0.0734695	0.0750577	-0.978841	0.327659	0.999937	1851.08	-0.0016312	0.0715388	-0.0228017	0.981808	0.999931	3469.71	-0.212804	0.120537	-1.76546	0.0774864	0.142168	56.8374	1.95218	0.279514	6.98418	2.86514e-12	1.11247e-11
gene:VDAG_JR2_Chr1g03910a	820.24	0.00923487	0.0965479	0.0956506	0.923798	0.999824	3729.66	-0.0214533	0.0620232	-0.345891	0.729425	0.999974	3219.04	-0.0705465	0.0725001	-0.973053	0.330527	0.999937	3490.91	-0.00743017	0.0629348	-0.118061	0.906019	0.999931	344.688	0.192728	0.154534	1.24716	0.212339	0.316476	1176.27	1.15073	0.0759374	15.1537	7.16312e-52	1.26205e-50
gene:VDAG_JR2_Chr1g03915a	114622	0.196902	0.104026	1.89281	0.0583835	0.999824	3379.36	-0.0024157	0.092099	-0.0262294	0.979074	0.999974	146.219	0.149997	0.169161	0.886714	0.375233	0.999937	2602.24	0.0549624	0.0648101	0.848053	0.396408	0.999931	598.385	0.0149526	0.127868	0.116938	0.906909	0.933689	11704.3	0.251928	0.0676486	3.72406	0.000196045	0.000397611
gene:VDAG_JR2_Chr1g03920a	2428.25	0.0710735	0.0665695	1.06766	0.285674	0.999824	144.663	0.0501557	0.163608	0.30656	0.759179	0.999974	287.965	-0.0773559	0.123929	-0.624197	0.532498	0.999937	3574.2	-0.0657952	0.0614139	-1.07134	0.284016	0.999931	431.514	0.308388	0.216832	1.42224	0.154956	0.246065	937.692	0.33689	0.0805889	4.18035	2.9106e-05	6.45724e-05
gene:VDAG_JR2_Chr1g03930a	7381.14	0.000843484	0.0603641	0.0139733	0.988851	0.999824	304.995	0.0163358	0.116043	0.140774	0.888049	0.999974	273.887	-0.120516	0.12994	-0.927472	0.353681	0.999937	3241.01	-0.0443598	0.0728895	-0.608591	0.542796	0.999931	49.1377	1.83483	0.45975	3.99093	6.58141e-05	0.000356486	89358.5	-0.619782	0.0620644	-9.98612	1.75313e-23	1.22818e-22
gene:VDAG_JR2_Chr1g03940a	15.2265	-0.0106147	0.497234	-0.0213474	0.982969	0.999824	277.047	-0.162922	0.127753	-1.27529	0.202208	0.999974	601.807	-0.0208712	0.111396	-0.18736	0.851378	0.999937	141.129	0.0571452	0.167621	0.34092	0.733164	0.999931	1031.48	1.04464	0.177736	5.87746	4.1662e-09	6.28695e-08	1981.6	-0.619783	0.067001	-9.25035	2.23748e-20	1.37195e-19
gene:VDAG_JR2_Chr1g03950a	1920.7	0.030579	0.0759644	0.402543	0.687284	0.999824	662.365	0.176928	0.0875614	2.02062	0.0433191	0.999974	209.481	0.0725232	0.147147	0.492863	0.62211	0.999937	291.89	-0.0307446	0.120259	-0.255653	0.798219	0.999931	10657.7	0.218759	0.247769	0.882915	0.377282	0.495918	6164.61	-0.625041	0.0544292	-11.4836	1.5957e-30	1.47715e-29
gene:VDAG_JR2_Chr1g03960a	3501.28	-0.0738848	0.0841048	-0.878485	0.37968	0.999824	227.998	0.234352	0.131781	1.77834	0.0753482	0.999974	4179.01	-0.0134174	0.0649248	-0.20666	0.836275	0.999937	268.88	-0.171296	0.134667	-1.27199	0.203375	0.999931	827.079	0.220002	0.133014	1.65398	0.0981325	0.171401	15.5429	0.0114639	0.494108	0.0232013	0.98149	0.985388
gene:VDAG_JR2_Chr1g03970a	2653.47	0.0374952	0.0800093	0.468636	0.63933	0.999824	4326.15	0.0135967	0.0558876	0.243286	0.807784	0.999974	2345.88	0.0251982	0.0813976	0.309569	0.756889	0.999937	595.342	-0.0463476	0.0985144	-0.470465	0.638023	0.999931	87706.8	-0.400795	0.166537	-2.40665	0.0160995	0.038903	1880.03	-0.0709231	0.0651399	-1.08878	0.27625	0.336444
gene:VDAG_JR2_Chr1g03980a	3710.91	-0.0306852	0.0701266	-0.437569	0.661699	0.999824	2388.06	0.00352492	0.0657765	0.0535894	0.957262	0.999974	359.493	-0.0699341	0.148324	-0.471494	0.637288	0.999937	196.021	-0.1148	0.140744	-0.815665	0.414692	0.999931	1833.97	-0.605136	0.135898	-4.45287	8.47284e-06	5.79358e-05	3758.35	0.0910287	0.0593181	1.53459	0.124886	0.165898
gene:VDAG_JR2_Chr1g03990a	3282.5	-0.0821	0.117663	-0.697755	0.485331	0.999824	385.662	0.0587239	0.123905	0.473941	0.635542	0.999974	1883	-0.0143919	0.0895203	-0.160767	0.872277	0.999937	4176.54	-0.00864263	0.0578321	-0.149443	0.881204	0.999931	5590.86	-0.68583	0.190681	-3.59675	0.000322223	0.00143385	2544.62	-0.12507	0.0649485	-1.92568	0.0541437	0.0779252
gene:VDAG_JR2_Chr1g04000a	149.64	0.149195	0.19133	0.779776	0.435523	0.999824	1937.44	-0.00483255	0.083333	-0.0579908	0.953756	0.999974	43142.7	-0.00222908	0.105588	-0.0211111	0.983157	0.999937	2293.14	-0.0341081	0.0680297	-0.50137	0.61611	0.999931	25.1873	1.33702	0.770895	1.73437	0.0828524	0.149741	3481.14	-0.266564	0.0621594	-4.28839	1.7997e-05	4.08262e-05
gene:VDAG_JR2_Chr1g04010a	305.23	0.024003	0.125381	0.191441	0.84818	0.999824	42193.7	-0.143067	0.0999388	-1.43155	0.152274	0.999974	1754.83	0.120438	0.0848412	1.41957	0.155733	0.999937	349.489	-0.14895	0.123556	-1.20553	0.228	0.999931	2114.06	0.465561	0.229729	2.02657	0.0427066	0.087573	3692.13	0.211303	0.0624888	3.38145	0.000721044	0.00136536
gene:VDAG_JR2_Chr1g04020a	281.043	-0.113631	0.126459	-0.89856	0.368887	0.999824	1695.17	-0.0500307	0.0764654	-0.654292	0.512924	0.999974	6069.66	-0.0620751	0.102375	-0.606351	0.544282	0.999937	1831.84	-0.0889138	0.0848816	-1.0475	0.294868	0.999931	3481.16	0.103975	0.0853272	1.21855	0.223016	0.329565	155.649	0.219223	0.163109	1.34402	0.178941	0.229532
gene:VDAG_JR2_Chr1g04030a	609.676	-0.0521067	0.0965647	-0.539605	0.58947	0.999824	6262.33	-0.044735	0.094585	-0.472961	0.636241	0.999974	729.938	-0.046911	0.0996886	-0.470575	0.637944	0.999937	40660.2	-0.172361	0.0742081	-2.32267	0.0201969	0.693697	2173.75	-0.365183	0.107333	-3.40234	0.000668109	0.00270401	315.568	0.080281	0.119226	0.673353	0.500723	0.562791
gene:VDAG_JR2_Chr1g04040a	227.463	0.233068	0.152223	1.53109	0.125746	0.999824	779.557	0.0689499	0.0827081	0.833654	0.404476	0.999974	1671.37	-0.0267125	0.0844477	-0.31632	0.75176	0.999937	1730.62	0.0880723	0.0742035	1.1869	0.235266	0.999931	2850	-0.674788	0.239015	-2.82321	0.0047546	0.0140589	470.547	1.12324	0.108566	10.3462	4.35458e-25	3.25111e-24
gene:VDAG_JR2_Chr1g04050a	4278.89	-0.0127715	0.0745374	-0.171344	0.863953	0.999824	1781.01	0.083052	0.0767282	1.08242	0.279067	0.999974	6369.29	-0.0102867	0.108017	-0.095233	0.92413	0.999937	5901.36	-0.140067	0.0776054	-1.80486	0.0710966	0.999931	3251.87	0.0862122	0.263313	0.327413	0.743356	0.809602	646.127	0.075505	0.0937445	0.805434	0.420569	0.483899
gene:VDAG_JR2_Chr1g04060a	2440.85	0.0711438	0.0721529	0.986015	0.324126	0.999824	6824.77	0.114386	0.084069	1.36062	0.173633	0.999974	134.512	0.0526135	0.169406	0.310577	0.756122	0.999937	736.378	-0.0152168	0.0892647	-0.170468	0.864642	0.999931	134.521	0.0406494	0.205154	0.198141	0.842935	0.885937	185.348	-0.418315	0.14968	-2.79473	0.00519434	0.00884115
gene:VDAG_JR2_Chr1g04070a	430.785	0.36193	0.313309	1.15518	0.248015	0.999824	133.831	-0.0351931	0.165727	-0.212357	0.831829	0.999974	232.877	-0.0909918	0.153613	-0.592343	0.553621	0.999937	1747.84	0.10676	0.0840634	1.26999	0.204089	0.999931	284.17	0.0138607	0.143849	0.0963558	0.923238	0.945362	3929.93	-0.314383	0.0603347	-5.21065	1.88177e-07	5.13342e-07
gene:VDAG_JR2_Chr1g04080a	1865.23	-0.111294	0.110296	-1.00905	0.312951	0.999824	250.484	0.046826	0.127394	0.367568	0.713195	0.999974	555.179	-0.114712	0.105906	-1.08315	0.278741	0.999937	6671.82	0.12767	0.0782137	1.63233	0.102611	0.999931	576.897	1.68989	0.217883	7.75597	8.76715e-15	3.0964e-13	2137.39	-0.374423	0.0647369	-5.78377	7.30439e-09	2.24441e-08
gene:VDAG_JR2_Chr1g04090a	44787.1	0.0379853	0.175267	0.216728	0.828421	0.999824	595.556	0.0171171	0.094363	0.181397	0.856056	0.999974	726.063	-0.0282884	0.0944392	-0.299541	0.764528	0.999937	138.432	0.14054	0.170288	0.825307	0.409197	0.999931	574.647	-0.0264318	0.192146	-0.137561	0.890588	0.921821	335.201	-0.408098	0.124441	-3.27944	0.00104015	0.00193442
gene:VDAG_JR2_Chr1g04100a	1668.65	-0.0912301	0.0960616	-0.949704	0.342263	0.999824	774.825	0.0858074	0.0823978	1.04138	0.297699	0.999974	1.649	0.0322766	1.49367	0.0216089	0.98276	0.999937	240.567	0.00898407	0.135487	0.0663095	0.947131	0.999931	174.962	-0.337148	0.257064	-1.31153	0.189678	0.289258	2031.79	0.0966664	0.0739786	1.30668	0.191321	0.243695
gene:VDAG_JR2_Chr1g04110a	6102.8	-0.115498	0.130289	-0.886474	0.375362	0.999824	1.66027	-0.0273175	1.56497	-0.0174556	0.986073	0.999974	337.854	-0.0482992	0.124376	-0.388333	0.697769	0.999937	557.607	-0.095025	0.0952128	-0.998028	0.318266	0.999931	3544	-0.386651	0.154956	-2.49524	0.0125874	0.0316141	69341.9	1.06721	0.0674266	15.8277	2.00357e-56	3.87754e-55
gene:VDAG_JR2_Chr1g04120a	768.62	0.0341529	0.115765	0.295018	0.76798	0.999824	355.182	0.02276	0.11632	0.195667	0.844871	0.999974	2484.41	0.0436739	0.0711492	0.613836	0.539324	0.999937	732.279	0.00337008	0.0866715	0.0388834	0.968983	0.999931	1974.53	-0.367254	0.194689	-1.88636	0.0592461	0.114775	1315.5	-0.977892	0.076241	-12.8263	1.16771e-37	1.40326e-36
gene:VDAG_JR2_Chr1g04130a	1696.8	-0.051114	0.11126	-0.459411	0.645939	0.999824	2521.91	0.0145956	0.062274	0.234377	0.814692	0.999974	2557.45	-0.0621344	0.0779948	-0.796648	0.425656	0.999937	1.66941	0.0620901	1.47858	0.0419931	0.966504	0.999931	336.81	-0.132427	0.347775	-0.380784	0.703364	0.777831	7033.11	0.246231	0.0759588	3.24163	0.00118846	0.00219739
gene:VDAG_JR2_Chr1g04140a	6522.23	-0.00936385	0.153555	-0.0609805	0.951375	0.999824	2649.11	-0.0325515	0.0653983	-0.497743	0.618665	0.999974	2550.64	-0.00311093	0.0821828	-0.0378537	0.969804	0.999937	326.636	-0.143501	0.122815	-1.16844	0.242631	0.999931	1749.64	-0.100075	0.122112	-0.819539	0.412479	0.531665	735.032	-0.137143	0.0883036	-1.55308	0.120403	0.160702
gene:VDAG_JR2_Chr1g04150a	130.755	-0.098517	0.169307	-0.581883	0.560645	0.999824	2603.43	-0.0170384	0.0633322	-0.269032	0.787905	0.999974	6078.39	0.0838365	0.0695032	1.20622	0.227731	0.999937	2493.54	0.0605237	0.0641483	0.943497	0.345427	0.999931	49707.2	0.492539	0.291298	1.69084	0.0908665	0.161195	1565.94	-0.341767	0.0782242	-4.36906	1.2478e-05	2.88022e-05
gene:VDAG_JR2_Chr1g04160a	233.834	-0.150597	0.159701	-0.942991	0.345686	0.999824	6205.67	0.0711869	0.0669548	1.06321	0.287688	0.999974	4183.28	-0.0752235	0.100318	-0.749852	0.453344	0.999937	2580.05	-0.0297252	0.0696608	-0.426714	0.669588	0.999931	1401.65	-0.429024	0.166807	-2.57197	0.0101121	0.0262171	6353.12	-0.127388	0.0763466	-1.66854	0.0952079	0.130174
gene:VDAG_JR2_Chr1g04170a	544.627	-0.246475	0.159266	-1.54756	0.121727	0.999824	4286.94	-0.077172	0.0604491	-1.27664	0.201728	0.999974	172.967	-0.0198389	0.1758	-0.112849	0.91015	0.999937	2551.21	0.00391886	0.0639552	0.061275	0.95114	0.999931	5241.82	-0.381764	0.373193	-1.02297	0.306324	0.421598	146.666	0.189155	0.161175	1.1736	0.240555	0.29831
gene:VDAG_JR2_Chr1g04180a	751.368	0.00365731	0.0925933	0.0394986	0.968493	0.999824	185.662	0.108064	0.170349	0.634368	0.525841	0.999974	92.2218	-0.00219488	0.205128	-0.0107	0.991463	0.999937	5924.4	0.0173922	0.0618489	0.281204	0.778554	0.999931	726.84	0.0682016	0.164662	0.414193	0.678733	0.757657	194.466	-0.838616	0.154875	-5.4148	6.13577e-08	1.7511e-07
gene:VDAG_JR2_Chr1g04190a	1.65856	-0.0265477	1.77738	-0.0149364	0.988083	0.999824	89.7422	-0.157099	0.202922	-0.774183	0.438823	0.999974	1213.48	-0.0409057	0.124282	-0.329137	0.742052	0.999937	4305.13	0.0149957	0.085096	0.17622	0.860121	0.999931	1458.6	-0.308062	0.205494	-1.49913	0.13384	0.219198	475.303	-0.769547	0.112926	-6.81464	9.44991e-12	3.55765e-11
gene:VDAG_JR2_Chr1g04200a	355.646	0.0318189	0.141778	0.224427	0.822425	0.999824	1178.54	-0.205507	0.11624	-1.76795	0.0770696	0.999974	1531.15	0.0111115	0.0766868	0.144894	0.884795	0.999937	171.975	-0.0301882	0.171202	-0.176331	0.860034	0.999931	5878.38	-0.116256	0.159467	-0.729028	0.465984	0.580976	673.233	-0.376895	0.0895323	-4.2096	2.55821e-05	5.71639e-05
gene:VDAG_JR2_Chr1g04210a	2569.27	0.0726398	0.07087	1.02497	0.305376	0.999824	1559.28	-0.00913725	0.0764946	-0.11945	0.904919	0.999974	158.399	-0.0112333	0.171388	-0.0655429	0.947742	0.999937	88.9986	-0.096881	0.214324	-0.452031	0.651247	0.999931	128.137	0.0405104	0.190116	0.213083	0.831262	0.877155	5.56585	2.47693	0.992948	2.49452	0.0126128	0.0202781
gene:VDAG_JR2_Chr1g04220a	2613.62	-0.0668868	0.0764585	-0.874812	0.381676	0.999824	158.894	-0.0749868	0.186225	-0.402668	0.687193	0.999974	449.316	0.116684	0.115665	1.00881	0.313066	0.999937	1139.96	-0.223977	0.10752	-2.08313	0.0372393	0.875581	207.099	-0.318279	0.330515	-0.962978	0.335559	0.453136	586.86	1.19683	0.0970107	12.3371	5.71913e-35	6.27989e-34
gene:VDAG_JR2_Chr1g04230a	2682.94	0.0742011	0.0937429	0.791538	0.42863	0.999824	454.719	0.0791358	0.106022	0.746408	0.455421	0.999974	30.7119	-0.107087	0.396883	-0.26982	0.787299	0.999937	1516.47	-0.0105298	0.073796	-0.142688	0.886536	0.999931	481.343	-0.427891	0.36528	-1.17141	0.241436	0.350139	1978.31	-0.840588	0.0654939	-12.8346	1.04941e-37	1.26934e-36
gene:VDAG_JR2_Chr1g04240a	5820.84	-0.109507	0.110958	-0.98693	0.323677	0.999824	31.6657	-0.0890035	0.417037	-0.213419	0.831	0.999974	731.493	0.0403836	0.113576	0.355566	0.722166	0.999937	157.398	-0.0208737	0.162506	-0.128448	0.897794	0.999931	653.648	-0.209877	0.186125	-1.12761	0.259485	0.370597	2329.15	-0.477017	0.065482	-7.28471	3.22361e-13	1.3327e-12
gene:VDAG_JR2_Chr1g04250a	4152.88	-0.167508	0.0832621	-2.01182	0.044239	0.999824	740.229	0.00280351	0.0969576	0.0289148	0.976933	0.999974	12623.9	-0.0391694	0.0806934	-0.485409	0.627386	0.999937	437.301	0.046959	0.107006	0.438844	0.660775	0.999931	3.8392	1.96253	1.30096	1.50852	0.131422	0.215934	2445.11	-0.241958	0.0691796	-3.49753	0.000469583	0.000907514
gene:VDAG_JR2_Chr1g04260a	179.172	0.013669	0.18595	0.073509	0.941401	0.999824	12610.2	-0.117191	0.0856961	-1.36752	0.171463	0.999974	532.17	-0.0926379	0.114932	-0.806022	0.42023	0.999937	32.906	0.093907	0.405885	0.231364	0.817032	0.999931	433.936	0.714777	0.148427	4.81568	1.46699e-06	1.20815e-05	5655.14	-0.240093	0.0631372	-3.80273	0.000143113	0.000295433
gene:VDAG_JR2_Chr1g04270a	94.764	0.0101486	0.213889	0.047448	0.962156	0.999824	550.422	-0.0668123	0.106463	-0.627566	0.530288	0.999974	596.012	0.0218606	0.124091	0.176166	0.860163	0.999937	727.234	0.0306939	0.089957	0.341207	0.732948	0.999931	1817.28	-0.854819	0.17778	-4.80828	1.52231e-06	1.24643e-05	4242.37	-0.143914	0.0587426	-2.44992	0.014289	0.0227631
gene:VDAG_JR2_Chr1g04280a	1383.76	0.259681	0.288574	0.899877	0.368186	0.999824	600.783	-0.0280547	0.11138	-0.251884	0.801131	0.999974	2222.75	-0.108104	0.0795173	-1.3595	0.173987	0.999937	12941.2	0.0391204	0.0643025	0.608381	0.542935	0.999931	2464.23	-0.0406859	0.14424	-0.282072	0.777889	0.836626	173.924	-0.113791	0.164397	-0.692174	0.488828	0.551072
gene:VDAG_JR2_Chr1g04290a	1529.03	-0.061129	0.0861164	-0.709841	0.477803	0.999824	2295.07	-0.087763	0.0823154	-1.06618	0.286342	0.999974	1293.02	-0.0744059	0.132925	-0.559759	0.575644	0.999937	540.874	-0.0372414	0.0956785	-0.389235	0.697102	0.999931	2270.27	-0.219706	0.154775	-1.41951	0.155749	0.247046	158.593	1.20903	0.165477	7.30634	2.74518e-13	1.14138e-12
gene:VDAG_JR2_Chr1g04300a	170.179	0.127211	0.190576	0.667509	0.504447	0.999824	1400.7	0.0826486	0.136509	0.605442	0.544885	0.999974	693.329	-0.102359	0.117392	-0.871939	0.383242	0.999937	609.581	0.0922829	0.108629	0.849526	0.395589	0.999931	4738.46	-0.559544	0.272901	-2.05036	0.0403294	0.0836171	1149.85	-0.32	0.103431	-3.09386	0.00197573	0.0035512
gene:VDAG_JR2_Chr1g04310a	452.935	0.073257	0.124113	0.590244	0.555027	0.999824	719.454	-0.0685274	0.109903	-0.623529	0.532937	0.999974	245.376	0.106241	0.142994	0.742971	0.457499	0.999937	2266.38	-0.0441953	0.0777156	-0.56868	0.569573	0.999931	3975.46	-0.0948973	0.0991912	-0.956711	0.338713	0.456473	1998.34	0.608973	0.0670746	9.07904	1.09542e-19	6.48247e-19
gene:VDAG_JR2_Chr1g04320a	32.1405	-0.0386848	0.420724	-0.0919481	0.926739	0.999824	262.532	0.220679	0.123835	1.78204	0.0747419	0.999974	445.18	0.0523185	0.131544	0.397726	0.690832	0.999937	1190.71	-0.323536	0.104607	-3.09288	0.00198226	0.222406	115.702	-1.35764	0.352438	-3.85213	0.000117093	0.000593225	165.51	0.0102843	0.159448	0.0644993	0.948573	0.95922
gene:VDAG_JR2_Chr1g04330a	749.643	0.0439961	0.136469	0.322389	0.747158	0.999824	460.885	0.079347	0.102948	0.770745	0.440858	0.999974	88.6611	0.0275168	0.23947	0.114907	0.908519	0.999937	667.468	-0.212844	0.0922286	-2.30779	0.0210107	0.702319	109.183	0.560386	0.335866	1.66848	0.0952207	0.167352	376.233	-0.552564	0.117015	-4.72218	2.33329e-06	5.74783e-06
gene:VDAG_JR2_Chr1g04340a	13334	0.0510675	0.122344	0.417408	0.67638	0.999824	84.976	-0.173492	0.245464	-0.706793	0.479695	0.999974	2730.69	0.0687063	0.0877808	0.782703	0.433802	0.999937	237.105	0.0150499	0.131186	0.114722	0.908665	0.999931	1109.75	-0.174985	0.187916	-0.93119	0.351755	0.469958	202.057	3.4842	0.206207	16.8966	4.76811e-64	1.10182e-62
gene:VDAG_JR2_Chr1g04350a	567.376	0.0267417	0.109314	0.244632	0.806741	0.999824	2706.48	-0.0290263	0.0831471	-0.349095	0.727018	0.999974	1721.16	-0.013013	0.0736943	-0.176581	0.859837	0.999937	441.983	0.0390603	0.104822	0.372634	0.709421	0.999931	1889.68	0.668785	0.151397	4.41744	9.98791e-06	6.71736e-05	686.383	-0.260619	0.0884483	-2.94657	0.00321322	0.00562211
gene:VDAG_JR2_Chr1g04360a	627.879	0.103013	0.15829	0.650785	0.515186	0.999824	1762.1	-0.0180112	0.0686118	-0.262509	0.792929	0.999974	1345.41	-0.0659872	0.086184	-0.765655	0.443881	0.999937	87.9977	0.0146963	0.232515	0.0632059	0.949603	0.999931	147.241	-0.0950009	0.226384	-0.419645	0.674745	0.754465	13478.7	0.0435641	0.063517	0.685865	0.492798	0.555042
gene:VDAG_JR2_Chr1g04370a	2333.07	-0.033899	0.0950061	-0.356809	0.721235	0.999824	1407.65	-0.00782001	0.0765868	-0.102106	0.918672	0.999974	942.972	0.0145999	0.0853922	0.170974	0.864244	0.999937	2647.15	-0.0134116	0.0717967	-0.1868	0.851818	0.999931	357.658	-0.44505	0.150179	-2.96347	0.00304193	0.0097348	482.412	-0.528401	0.10326	-5.1172	3.10105e-07	8.29761e-07
gene:VDAG_JR2_Chr1g04380a	1311.44	-0.10227	0.222735	-0.459157	0.646121	0.999824	969.826	0.0230096	0.0785039	0.293101	0.769445	0.999974	922.654	0.0364511	0.0991553	0.367617	0.713159	0.999937	1716.88	-0.0133899	0.0700472	-0.191156	0.848404	0.999931	231.816	3.82843	0.319425	11.9854	4.23982e-33	7.91287e-31	477.536	-0.846103	0.112447	-7.52444	5.29467e-14	2.31077e-13
gene:VDAG_JR2_Chr1g04390a	704.031	-0.127337	0.127439	-0.9992	0.317698	0.999824	962.687	0.0856118	0.0829371	1.03225	0.301955	0.999974	1385.99	0.0147122	0.0843769	0.174362	0.861581	0.999937	1307.07	-0.146219	0.0768343	-1.90304	0.0570354	0.999931	652.504	-0.165787	0.123153	-1.34618	0.178243	0.275494	2067.41	-0.458	0.0668358	-6.85262	7.25112e-12	2.74824e-11
gene:VDAG_JR2_Chr1g04400a	265.822	0.259477	0.15787	1.64362	0.100256	0.999824	1417.25	0.00626643	0.0831506	0.0753624	0.939926	0.999974	424.709	0.0225784	0.108912	0.207308	0.83577	0.999937	919.121	-0.0529297	0.0818324	-0.646807	0.517757	0.999931	12383.4	0.0335701	0.228954	0.146624	0.883429	0.916954	1641.19	0.469006	0.0789501	5.94053	2.84094e-09	8.96508e-09
gene:VDAG_JR2_Chr1g04410a	442.281	-0.0332056	0.135403	-0.245235	0.806275	0.999824	432.538	0.00263547	0.104185	0.0252961	0.979819	0.999974	3509	-0.11818	0.0925132	-1.27744	0.201446	0.999937	934.386	0.0787594	0.0894892	0.880099	0.378805	0.999931	456.499	-0.438153	0.196055	-2.23485	0.0254274	0.057267	1093.22	0.951348	0.0807699	11.7785	5.03809e-32	4.94467e-31
gene:VDAG_JR2_Chr1g04420a	92.1565	0.0707091	0.248989	0.283984	0.776422	0.999824	3759.7	0.0109217	0.0840869	0.129886	0.896657	0.999974	377.51	-0.0424137	0.11185	-0.379202	0.704538	0.999937	1378.33	0.0053109	0.0814423	0.0652107	0.948006	0.999931	403.384	-1.22919	0.233806	-5.25731	1.46176e-07	1.52762e-06	282.56	0.382318	0.123482	3.09615	0.00196052	0.00352592
gene:VDAG_JR2_Chr1g04430a	2755.98	0.0287137	0.108318	0.265086	0.790943	0.999824	400.369	0.0547672	0.110096	0.497451	0.618871	0.999974	2889.8	-0.0336833	0.072973	-0.461586	0.644379	0.999937	413.709	-0.0467562	0.113297	-0.412687	0.679836	0.999931	2111.23	-0.129403	0.212905	-0.607796	0.543323	0.648238	392.227	-0.454212	0.113861	-3.98918	6.63031e-05	0.000141665
gene:VDAG_JR2_Chr1g04440a	1748.44	-0.0351681	0.0780472	-0.450601	0.652277	0.999824	2920.66	-0.0765607	0.0666199	-1.14922	0.250466	0.999974	849.225	-0.045067	0.0956153	-0.471336	0.637401	0.999937	3705.07	0.047412	0.0838252	0.565606	0.571662	0.999931	1408.82	0.287424	0.309892	0.927499	0.353667	0.472214	74.3962	-0.659058	0.242743	-2.71504	0.00662668	0.0111051
gene:VDAG_JR2_Chr1g04450a	1398.64	-0.0211428	0.139402	-0.151669	0.879448	0.999824	896.672	0.0394473	0.0788355	0.500375	0.616811	0.999974	3609.99	0.0439727	0.0671745	0.654604	0.512723	0.999937	370.944	-0.0858407	0.113807	-0.754262	0.450692	0.999931	855.8	0.577301	0.203756	2.8333	0.00460705	0.013694	2500.67	-0.306666	0.0739845	-4.14501	3.39803e-05	7.47965e-05
gene:VDAG_JR2_Chr1g04460a	970.073	0.0288708	0.103409	0.27919	0.780099	0.999824	3657.5	0.00926371	0.0670706	0.138119	0.890147	0.999974	24.9204	0.169996	0.37909	0.44843	0.653843	0.999937	2851.3	-0.066604	0.0666962	-0.998617	0.31798	0.999931	287.86	0.628796	0.145539	4.32047	1.55701e-05	9.91468e-05	1586.75	-0.37897	0.0686072	-5.52376	3.31815e-08	9.69993e-08
gene:VDAG_JR2_Chr1g04470a	929.994	-0.00749758	0.119213	-0.0628925	0.949852	0.999824	23.4131	-0.0784971	0.402789	-0.194884	0.845484	0.999974	19846.5	-0.0371572	0.0946967	-0.392381	0.694776	0.999937	863.249	0.00960778	0.0817382	0.117543	0.906429	0.999931	384.05	-0.254617	0.196313	-1.297	0.194633	0.295253	1441.16	0.0260107	0.0715715	0.363423	0.716289	0.760224
gene:VDAG_JR2_Chr1g04480a	1426.62	0.0304274	0.0976968	0.311447	0.755461	0.999824	20457	-0.0222745	0.0640109	-0.34798	0.727855	0.999974	9.89213	-0.495784	0.652212	-0.760159	0.44716	0.999937	3634.9	0.069825	0.0645865	1.08111	0.279649	0.999931	74.2034	-0.381005	0.393001	-0.969477	0.332307	0.449415	1113	0.363663	0.0774787	4.69372	2.68283e-06	6.56971e-06
gene:VDAG_JR2_Chr1g04490a	444.787	0.0875509	0.12344	0.70926	0.478163	0.999824	10.7291	-0.300948	0.575338	-0.52308	0.600919	0.999974	17.948	0.0222364	0.46631	0.047686	0.961967	0.999937	25.8826	0.278311	0.371163	0.749836	0.453354	0.999931	2390.79	-0.192053	0.124171	-1.54668	0.121941	0.203502	1051.49	0.293308	0.0874495	3.35403	0.000796432	0.00149895
gene:VDAG_JR2_Chr1g04500a	3540.47	-0.1621	0.120227	-1.34828	0.177568	0.999824	17.7228	-0.0830205	0.448162	-0.185247	0.853036	0.999974	1423.69	0.00762445	0.0838289	0.0909525	0.92753	0.999937	20380.1	0.045906	0.0627534	0.73153	0.464456	0.999931	1382.9	-0.572303	0.178681	-3.20294	0.00136032	0.00496945	1275	-0.354137	0.0773773	-4.57675	4.7225e-06	1.13205e-05
gene:VDAG_JR2_Chr1g04510a	381.514	-0.0799462	0.11744	-0.680739	0.496036	0.999824	1495.03	0.0745694	0.0773235	0.964381	0.334855	0.999974	426.033	-0.00170172	0.127541	-0.0133426	0.989354	0.999937	9.90592	-0.48577	0.632813	-0.767637	0.442703	0.999931	1409.79	0.191132	0.262057	0.729352	0.465786	0.580791	431.299	-0.0394169	0.10372	-0.380032	0.703922	0.749036
gene:VDAG_JR2_Chr1g04520a	2954.13	-0.0375201	0.0766849	-0.489276	0.624646	0.999824	445.896	0.0552166	0.106641	0.517779	0.604612	0.999974	2127.23	0.0211364	0.0764462	0.276488	0.782174	0.999937	15.3648	-0.454948	0.493827	-0.921271	0.356909	0.999931	850.337	-0.159924	0.191675	-0.834353	0.404082	0.52334	2927.37	-0.877015	0.0823608	-10.6485	1.77273e-26	1.41567e-25
gene:VDAG_JR2_Chr1g04530a	875.501	-0.023957	0.090496	-0.26473	0.791217	0.999824	2184.16	0.0243953	0.0827795	0.294702	0.768222	0.999974	766.87	-0.125523	0.0889674	-1.41089	0.158276	0.999937	1416.11	-0.00101265	0.0839645	-0.0120604	0.990377	0.999931	932.978	0.190717	0.205094	0.9299	0.352423	0.470701	349.681	-0.396065	0.111605	-3.54881	0.00038698	0.000756253
gene:VDAG_JR2_Chr1g04540a	3709.13	0.0545449	0.0771378	0.70711	0.479498	0.999824	811.099	-0.0342502	0.0812798	-0.421386	0.673473	0.999974	3315.72	-0.0130819	0.0714036	-0.183211	0.854632	0.999937	403.553	-0.155508	0.128038	-1.21455	0.224538	0.999931	1083.07	-0.638185	0.148137	-4.30809	1.64673e-05	0.000104337	2710.59	-0.345116	0.0621144	-5.55614	2.7581e-08	8.12023e-08
gene:VDAG_JR2_Chr1g04550a	24.2193	0.0256473	0.384147	0.0667643	0.946769	0.999824	3335.16	-0.0697804	0.0663293	-1.05203	0.292786	0.999974	309564	-0.0255725	0.111573	-0.2292	0.818714	0.999937	2100.07	-0.00977504	0.0719938	-0.135776	0.891998	0.999931	394.75	-0.0608164	0.154042	-0.394803	0.692988	0.769437	806.747	-0.316186	0.0880201	-3.5922	0.000327901	0.000646922
gene:VDAG_JR2_Chr1g04560a	20576.5	-0.000191458	0.134364	-0.00142492	0.998863	0.999824	313382	-0.0636055	0.065217	-0.975291	0.329416	0.999974	22.7909	0.116188	0.386506	0.300611	0.763712	0.999937	774.081	-0.0909558	0.0846322	-1.07472	0.282501	0.999931	2945.82	-0.543656	0.192151	-2.82931	0.00466479	0.013832	3404.89	-0.240916	0.0604936	-3.98251	6.81913e-05	0.000145423
gene:VDAG_JR2_Chr1g04570a	8.39835	-1.25338	0.708331	-1.76948	0.0768135	0.999824	22.2668	-0.020186	0.408385	-0.0494287	0.960578	0.999974	272.532	0.133158	0.175863	0.757169	0.448948	0.999937	3326.36	0.00287801	0.0632612	0.045494	0.963714	0.999931	361.792	-0.0374844	0.147937	-0.25338	0.799974	0.853877	25.6876	0.152294	0.372886	0.408418	0.682967	0.730098
gene:VDAG_JR2_Chr1g04580a	18.7096	0.0772141	0.47281	0.163309	0.870275	0.999824	292.052	0.253529	0.162234	1.56273	0.118116	0.999974	1658.14	-0.138577	0.0746262	-1.85695	0.063318	0.999937	326070	0.12797	0.0716963	1.7849	0.0742782	0.999931	2509.68	-0.331262	0.0992782	-3.33671	0.000847772	0.00331865	20082.6	-0.111465	0.06231	-1.78889	0.0736329	0.103053
gene:VDAG_JR2_Chr1g04590a	1524.63	0.13451	0.0917564	1.46594	0.142664	0.999824	1784.22	0.0035605	0.0673697	0.0528501	0.957851	0.999974	1474.56	0.00646086	0.107688	0.0599958	0.952159	0.999937	22.5711	0.0894862	0.413574	0.216373	0.828697	0.999931	856.208	0.105344	0.117913	0.8934	0.371643	0.490283	9.26589	-0.876194	0.636456	-1.37668	0.168612	0.217622
gene:VDAG_JR2_Chr1g04600a	444.517	0.051801	0.112864	0.458968	0.646257	0.999824	1513.77	0.00881206	0.0694109	0.126955	0.898976	0.999974	1283.97	-0.0964685	0.0891508	-1.08208	0.279216	0.999937	284.344	0.256543	0.141663	1.81095	0.0701493	0.999931	3219.23	-0.162862	0.138911	-1.17242	0.241028	0.349627	21.3016	0.388884	0.420046	0.925813	0.354543	0.419184
gene:VDAG_JR2_Chr1g04610a	2111.57	-0.0685327	0.0792967	-0.864257	0.387447	0.999824	1354.9	-0.0121659	0.0797355	-0.152578	0.878731	0.999974	866.398	-0.0414957	0.0859262	-0.482923	0.62915	0.999937	1676.41	-0.0987326	0.069047	-1.42993	0.152736	0.999931	22.036	-0.0527555	0.488377	-0.108022	0.913978	0.938834	1294.76	-0.400771	0.0741187	-5.40715	6.4037e-08	1.82085e-07
gene:VDAG_JR2_Chr1g04620a	812.143	-0.025023	0.0912044	-0.274362	0.783806	0.999824	900.755	-0.00199156	0.0802363	-0.0248211	0.980198	0.999974	1851.82	-0.0261758	0.0845549	-0.309571	0.756887	0.999937	1503.85	0.0681819	0.0747285	0.912395	0.361561	0.999931	18844.2	-0.0590477	0.199958	-0.295301	0.767764	0.828757	825.944	1.45048	0.0902487	16.0721	4.00413e-58	8.09057e-57
gene:VDAG_JR2_Chr1g04630a	3445.86	0.0304846	0.0897585	0.339629	0.734136	0.999824	1918.24	0.00321317	0.0736906	0.0436036	0.96522	0.999974	549.913	0.063878	0.323322	0.197567	0.843383	0.999937	1320.49	-0.00740082	0.0759359	-0.0974614	0.92236	0.999931	18.8619	1.26761	0.654731	1.93608	0.0528576	0.104619	2330.52	0.172536	0.0667468	2.58494	0.00973965	0.015936
gene:VDAG_JR2_Chr1g04640a	328756	0.0794891	0.106732	0.744756	0.456419	0.999824	515.758	-0.201795	0.19685	-1.02512	0.305306	0.999974	4505	-0.0322539	0.0936235	-0.344507	0.730465	0.999937	878.978	0.00672104	0.0805796	0.0834087	0.933527	0.999931	25.5031	0.993433	0.635997	1.56201	0.118285	0.198593	1032.55	0.572373	0.0811894	7.04985	1.79116e-12	7.0519e-12
gene:VDAG_JR2_Chr1g04650a	20.7728	-0.22421	0.401116	-0.558966	0.576185	0.999824	4533.93	-0.0880224	0.0957147	-0.919633	0.357765	0.999974	327.064	0.0343604	0.147889	0.232339	0.816274	0.999937	1916.61	0.0788797	0.0722708	1.09145	0.275076	0.999931	1181.2	-0.435406	0.210783	-2.06566	0.0388604	0.0810824	3015.56	-0.424308	0.0613458	-6.91665	4.62459e-12	1.769e-11
gene:VDAG_JR2_Chr1g04670a	272.146	0.0646346	0.172036	0.375703	0.707138	0.999824	321.461	-0.0912815	0.133873	-0.681851	0.495333	0.999974	558.686	0.254495	0.100263	2.53828	0.0111399	0.999937	467.242	-0.431676	0.297036	-1.45328	0.146147	0.999931	1182.49	2.26215	0.440675	5.13338	2.84582e-07	2.75908e-06	290789	-0.331945	0.0711883	-4.66292	3.11757e-06	7.60123e-06
gene:VDAG_JR2_Chr1g04680a	1787.07	0.0134946	0.0951835	0.141775	0.887258	0.999824	551.658	0.152979	0.10472	1.46084	0.144059	0.999974	431.354	0.390382	0.211681	1.8442	0.0651545	0.999937	4286.58	-0.174667	0.0698762	-2.49966	0.0124313	0.54156	2150.92	0.175645	0.215433	0.815312	0.414893	0.534266	32.9863	0.93204	0.349392	2.6676	0.00763942	0.0126992
gene:VDAG_JR2_Chr1g04690a	1545.92	0.0741586	0.130476	0.568371	0.569783	0.999824	478.608	0.585591	0.308563	1.8978	0.0577223	0.999974	153.468	0.0976849	0.159955	0.610703	0.541396	0.999937	316.425	-0.0562362	0.125823	-0.446947	0.654914	0.999931	956.926	0.584799	0.108981	5.36609	8.0463e-08	9.07694e-07	0.644979	2.78704	2.51148	1.10972	0.26712	0.326674
gene:VDAG_JR2_Chr1g04700a	1324.73	-0.0728562	0.0931602	-0.782052	0.434184	0.999824	150.673	-0.0266773	0.170111	-0.156823	0.875384	0.999974	137.328	-0.145745	0.180627	-0.806884	0.419733	0.999937	548.236	0.21101	0.0993311	2.12431	0.0336446	0.853902	2508.08	-0.799542	0.204735	-3.90525	9.41283e-05	0.000489182	285.109	0.157025	0.132013	1.18947	0.234255	0.291343
gene:VDAG_JR2_Chr1g04710a	894.197	-0.0179159	0.0947244	-0.189138	0.849985	0.999824	149.022	0.0200507	0.157594	0.12723	0.898758	0.999974	164.143	-0.0251176	0.16547	-0.151796	0.879348	0.999937	521.113	0.846983	0.277893	3.04787	0.00230469	0.238345	268462	-0.327188	0.339971	-0.962398	0.335849	0.453481	1579.02	-0.412013	0.0703162	-5.85944	4.64443e-09	1.44537e-08
gene:VDAG_JR2_Chr1g04720a	1911.43	-0.00202435	0.129626	-0.0156169	0.98754	0.999824	159.783	-0.182927	0.16064	-1.13874	0.25481	0.999974	0.988612	-0.950745	1.85621	-0.512197	0.608513	0.999937	149.849	0.0342461	0.16666	0.205484	0.837194	0.999931	104.49	3.16807	0.829851	3.81764	0.000134735	0.000668197	1793.64	0.432473	0.0730558	5.91976	3.22404e-09	1.01327e-08
gene:VDAG_JR2_Chr1g04730a	618.433	0.318591	0.613456	0.519339	0.603525	0.999824	1.32605	-0.0230615	1.59531	-0.0144558	0.988466	0.999974	77.9763	-0.232892	0.260641	-0.893534	0.371572	0.999937	132.705	-0.24784	0.172256	-1.43879	0.150211	0.999931	290.767	0.419907	0.238516	1.76049	0.078324	0.143457	1250.82	-0.291353	0.0757856	-3.84444	0.000120828	0.000251145
gene:VDAG_JR2_Chr1g04740a	4614.49	-0.0303295	0.175285	-0.17303	0.862628	0.999824	79.8619	-0.235442	0.23155	-1.01681	0.309245	0.999974	26.8379	-0.180668	0.367083	-0.492173	0.622597	0.999937	151.572	-0.26311	0.165076	-1.59387	0.110965	0.999931	1544.19	-0.220604	0.208473	-1.05819	0.289968	0.403632	988.705	0.224415	0.0836333	2.68331	0.00728963	0.0121487
gene:VDAG_JR2_Chr1g04750a	325.028	-0.0524609	0.158256	-0.331494	0.740271	0.999824	27.4816	-0.181506	0.374822	-0.484245	0.628212	0.999974	541.221	0.094302	0.103665	0.90968	0.362991	0.999937	1.32461	0.0517391	1.61399	0.0320567	0.974427	0.999931	1621.56	0.383253	0.106824	3.58772	0.000333584	0.00147458	2357.77	0.51843	0.0690978	7.50285	6.24449e-14	2.71765e-13
gene:VDAG_JR2_Chr1g04760a	566.755	0.230847	0.106233	2.17304	0.0297776	0.999824	566.474	0.150199	0.100713	1.49136	0.135867	0.999974	39.5794	0.287994	0.316819	0.909018	0.36334	0.999937	77.9877	-0.226221	0.243567	-0.928783	0.353001	0.999931	1263.53	-0.0128497	0.0982679	-0.130762	0.895963	0.925649	379.237	-1.47371	0.310092	-4.75248	2.00939e-06	4.97767e-06
gene:VDAG_JR2_Chr1g04770a	412.25	0.210007	0.706262	0.29735	0.766199	0.999824	37.7526	0.0944959	0.309418	0.305399	0.760062	0.999974	1195.34	-0.119189	0.0972468	-1.22564	0.220336	0.999937	27.1844	-0.1357	0.363273	-0.373549	0.70874	0.999931	1298.84	1.06283	0.318035	3.34185	0.000832232	0.00326689	3664.96	-0.860537	0.0681809	-12.6214	1.60972e-36	1.85816e-35
gene:VDAG_JR2_Chr1g04780a	158.52	0.122466	0.16	0.76541	0.444027	0.999824	1308.67	0.071241	0.0792529	0.898907	0.368702	0.999974	154.722	0.0509053	0.204487	0.248942	0.803406	0.999937	551.986	0.154771	0.0981505	1.57688	0.114824	0.999931	2449.56	0.799635	0.265188	3.01535	0.00256679	0.00845229	713.768	1.70198	0.0954709	17.8272	4.34601e-71	1.14776e-69
gene:VDAG_JR2_Chr1g04790a	147.375	-0.00667558	0.178022	-0.0374986	0.970087	0.999824	167.958	0.205657	0.190152	1.08154	0.279457	0.999974	956.992	-0.0342478	0.0996455	-0.343696	0.731075	0.999937	37.6216	0.164418	0.318529	0.51618	0.605728	0.999931	299.851	-2.58721	0.333057	-7.76807	7.96891e-15	2.84083e-13	609.23	0.383955	0.0948444	4.04826	5.15991e-05	0.000111401
gene:VDAG_JR2_Chr1g04800a	177.091	0.123947	0.284949	0.434979	0.663577	0.999824	1037.99	0.124307	0.0847421	1.46688	0.142408	0.999974	3713.2	0.034269	0.0692373	0.494949	0.620636	0.999937	1220.93	-0.0498774	0.0847118	-0.588789	0.556003	0.999931	3490.12	-0.732225	0.233906	-3.13043	0.00174552	0.00614524	608.956	1.09913	0.292502	3.75769	0.000171492	0.000350627
gene:VDAG_JR2_Chr1g04810a	1.65645	0.567186	1.38677	0.408997	0.682542	0.999824	3673.44	-0.0703911	0.062876	-1.11952	0.262918	0.999974	2573.1	-0.00350169	0.0795705	-0.0440073	0.964899	0.999937	150.35	-0.0259652	0.174983	-0.148387	0.882038	0.999931	612.929	1.56688	0.147623	10.6141	2.56335e-26	2.95741e-24	228.971	0.98234	0.136355	7.20427	5.83541e-13	2.37442e-12
gene:VDAG_JR2_Chr1g04820a	91.2889	0.160968	0.363282	0.443092	0.657699	0.999824	2584.43	-0.0642425	0.063167	-1.01703	0.309141	0.999974	1088.03	0.0184345	0.0864395	0.213265	0.83112	0.999937	947.262	-0.0577068	0.0859272	-0.671578	0.501852	0.999931	519.164	0.17756	0.178755	0.993315	0.320557	0.436688	193.853	0.668177	0.144757	4.61585	3.91491e-06	9.46517e-06
gene:VDAG_JR2_Chr1g04830a	29.8041	0.0617141	0.348999	0.176832	0.859641	0.999824	1134.85	0.0660692	0.077107	0.856851	0.391527	0.999974	334	-0.0416333	0.132599	-0.313978	0.753538	0.999937	3679.45	0.0146486	0.0635234	0.230601	0.817625	0.999931	314.844	-0.391008	0.312816	-1.24996	0.211313	0.315503	241.527	0.855743	0.135902	6.29677	3.03908e-10	1.03049e-09
gene:VDAG_JR2_Chr1g04840a	565.716	0.151366	0.100437	1.50707	0.131792	0.999824	353.821	0.0523177	0.112714	0.464163	0.642531	0.999974	12187.7	-0.191966	0.0774049	-2.48002	0.0131375	0.999937	2547.68	-0.0258183	0.0687198	-0.375704	0.707137	0.999931	161.834	0.360019	0.26686	1.34909	0.177307	0.274396	2.95137	1.74844	1.17367	1.48972	0.136297	0.179536
gene:VDAG_JR2_Chr1g04850a	38.2201	0.133665	0.316715	0.422037	0.672998	0.999824	13710	0.0801524	0.074274	1.07914	0.280523	0.999974	705.491	-0.10554	0.112456	-0.938502	0.347986	0.999937	1083.78	0.0132175	0.0788766	0.167572	0.86692	0.999931	147.441	0.185236	0.276408	0.670156	0.502758	0.614208	118.673	0.779727	0.197041	3.95717	7.58422e-05	0.000160936
gene:VDAG_JR2_Chr1g04860a	1239.96	-0.0796052	0.107822	-0.738302	0.460331	0.999824	766.092	0.0606523	0.0983478	0.616712	0.537425	0.999974	114.046	0.0255903	0.188545	0.135726	0.892038	0.999937	327.426	-0.0923514	0.11936	-0.77372	0.439096	0.999931	247.138	1.08302	0.205102	5.2804	1.289e-07	1.36664e-06	45.1214	1.03812	0.301917	3.43844	0.000585075	0.00111919
gene:VDAG_JR2_Chr1g04880a	162.472	0.120224	0.231385	0.519582	0.603355	0.999824	112.514	-0.0861389	0.181731	-0.47399	0.635507	0.999974	71.0998	0.288341	0.227697	1.26633	0.205394	0.999937	12596.5	-0.0852548	0.0678048	-1.25736	0.208625	0.999931	1.50514	0.498326	1.51643	0.328618	0.742444	0.809133	528.659	-0.0803003	0.111394	-0.72087	0.47099	0.533975
gene:VDAG_JR2_Chr1g04890a	1010.1	0.0531996	0.0967277	0.549993	0.582324	0.999824	72.3143	0.266458	0.22298	1.19499	0.232092	0.999974	127.983	-0.0740076	0.186298	-0.397254	0.69118	0.999937	715.952	-0.0552557	0.0982571	-0.562358	0.573872	0.999931	81.0052	0.0155038	0.341392	0.0454137	0.963778	0.974761	43.3836	0.432506	0.297337	1.4546	0.14578	0.190991
gene:VDAG_JR2_Chr1g04900a	3801.24	0.0343797	0.0871374	0.394545	0.693178	0.999824	125.707	-0.203582	0.207346	-0.981849	0.326174	0.999974	4.9547	0.848089	0.889895	0.953021	0.34058	0.999937	110.407	-0.058736	0.187095	-0.313937	0.753569	0.999931	26.3933	-0.0957327	0.403598	-0.237198	0.812503	0.862885	1280.94	-0.0240239	0.0779111	-0.30835	0.757816	0.797681
gene:VDAG_JR2_Chr1g04910a	2665.73	0.0311108	0.0852493	0.364939	0.715157	0.999824	3.62395	-0.00419223	0.992056	-0.0042258	0.996628	0.999974	1.33606	0.793095	1.78876	0.443377	0.657493	0.999937	68.3088	0.186057	0.234959	0.79187	0.428436	0.999931	472.035	-0.176814	0.152129	-1.16226	0.24513	0.354564	280.678	1.35418	0.138965	9.74477	1.94223e-22	1.30176e-21
gene:VDAG_JR2_Chr1g04920a	1132.89	0.0665693	0.0914968	0.727559	0.466884	0.999824	0.83263	-0.597947	2.07298	-0.288448	0.773004	0.999974	244.085	0.0881459	0.154432	0.570776	0.568152	0.999937	132.509	0.0357252	0.178123	0.200564	0.841039	0.999931	53.3381	1.09016	0.401406	2.71586	0.00661043	0.0184746	1143.28	0.350463	0.0781964	4.48182	7.40079e-06	1.74436e-05
gene:VDAG_JR2_Chr1g04940a	345.061	-0.014907	0.137203	-0.108649	0.913481	0.999824	246.527	0.043439	0.131772	0.329652	0.741663	0.999974	364.088	0.0639327	0.137029	0.466565	0.640811	0.999937	4.96845	0.856493	0.870585	0.983813	0.325207	0.999931	1283.65	0.209446	0.113226	1.8498	0.064343	0.122556	3546.72	-0.212156	0.0609424	-3.48125	0.00049908	0.000960324
gene:VDAG_JR2_Chr1g04950a	13095.1	-0.0462976	0.129547	-0.35738	0.720808	0.999824	382.03	0.128893	0.116926	1.10235	0.270311	0.999974	224.145	-0.0507313	0.136744	-0.370996	0.710641	0.999937	0.658978	-1.41904	2.39395	-0.59276	0.553342	0.999931	201.404	0.823072	0.273483	3.00959	0.00261601	0.00858764	2817.43	0.148239	0.0643904	2.30219	0.0213244	0.0329455
gene:VDAG_JR2_Chr1g04960a	731.307	-0.069024	0.154626	-0.446394	0.655313	0.999824	240.496	0.0788148	0.137101	0.574867	0.565381	0.999974	326.294	0.017962	0.118907	0.15106	0.879929	0.999937	226.729	-0.119813	0.142964	-0.838064	0.401995	0.999931	982.913	0.165955	0.211571	0.784393	0.432809	0.552094	1330.65	0.456557	0.0736977	6.195	5.82844e-10	1.93542e-09
gene:VDAG_JR2_Chr1g04970a	114.379	-0.0322228	0.183419	-0.175678	0.860547	0.999824	332.147	-0.0030572	0.11353	-0.0269285	0.978517	0.999974	350.017	0.00666145	0.124422	0.0535392	0.957302	0.999937	374.319	0.148497	0.12382	1.1993	0.230413	0.999931	3367.05	-0.122299	0.0924018	-1.32355	0.185651	0.284347	294.317	-0.568913	0.123182	-4.61846	3.86589e-06	9.35214e-06
gene:VDAG_JR2_Chr1g04980a	66.16	0.0272695	0.250574	0.108828	0.913339	0.999824	365.648	0.0589057	0.117609	0.500858	0.616471	0.999974	56.0751	0.387898	0.293329	1.3224	0.186036	0.999937	221.697	-0.0776838	0.13671	-0.568238	0.569874	0.999931	2790.88	0.339198	0.179006	1.89489	0.058107	0.112963	12068.4	-0.341183	0.0674913	-5.05522	4.29892e-07	1.13702e-06
gene:VDAG_JR2_Chr1g04990a	140.578	0.128177	0.226025	0.567093	0.570651	0.999824	57.4694	0.388473	0.262885	1.47773	0.13948	0.999974	847.099	0.0231776	0.0996769	0.232527	0.816128	0.999937	319.949	-0.0327965	0.121572	-0.26977	0.787337	0.999931	1248.12	0.499275	0.10703	4.66483	3.08871e-06	2.3258e-05	968.045	0.633187	0.0912866	6.93625	4.02634e-12	1.54877e-11
gene:VDAG_JR2_Chr1g05000a	5.10508	0.861663	0.95555	0.901745	0.367192	0.999824	865.461	0.0121683	0.0841046	0.144681	0.884963	0.999974	1293.09	-0.0501832	0.117272	-0.427923	0.668707	0.999937	342.319	-0.0509108	0.122111	-0.416923	0.676735	0.999931	277.198	-0.491851	0.194023	-2.53501	0.0112443	0.0287183	182.232	1.07706	0.153817	7.00222	2.5194e-12	9.813e-12
gene:VDAG_JR2_Chr1g05010a	1.65989	1.21052	1.55196	0.779993	0.435395	0.999824	1371.22	0.0461594	0.0717667	0.643187	0.520103	0.999974	825.744	-0.0105363	0.0899026	-0.117197	0.906704	0.999937	57.4914	0.460657	0.25452	1.80991	0.07031	0.999931	12944.3	0.11364	0.115985	0.97978	0.327195	0.443872	403.79	3.47925	0.143136	24.3072	1.64322e-130	1.24103e-128
gene:VDAG_JR2_Chr1g05020a	245.109	0.0323869	0.17946	0.180469	0.856785	0.999824	837.327	-0.0431638	0.0816766	-0.528472	0.597172	0.999974	719.936	-0.0444542	0.0971957	-0.457368	0.647407	0.999937	853.832	0.0518934	0.082743	0.627163	0.530553	0.999931	884.911	0.612256	0.230005	2.66193	0.0077695	0.0211141	141.14	0.102001	0.172097	0.592692	0.553387	0.611768
gene:VDAG_JR2_Chr1g05030a	361.597	-0.022288	0.206323	-0.108024	0.913976	0.999824	754.048	0.0165137	0.0866012	0.190686	0.848771	0.999974	4061.65	0.0747113	0.0729903	1.02358	0.306034	0.999937	1294	-0.0415759	0.0740227	-0.561664	0.574345	0.999931	155.058	0.901018	0.288358	3.12465	0.00178014	0.00623642	68.3657	5.1594	0.48219	10.6999	1.01848e-26	8.21284e-26
gene:VDAG_JR2_Chr1g05040a	234.989	0.0178962	0.147913	0.120991	0.903698	0.999824	4112.67	0.0388271	0.0667991	0.581252	0.561071	0.999974	37.298	0.0907991	0.356669	0.254575	0.799051	0.999937	812.958	-0.0491227	0.0835664	-0.587829	0.556647	0.999931	473.311	3.85409	0.717882	5.3687	7.93077e-08	8.96255e-07	3.94337	2.7576	1.17845	2.34003	0.0192824	0.0300372
gene:VDAG_JR2_Chr1g05050a	360.397	0.228929	0.13911	1.64566	0.0998329	0.999824	32.5121	-0.400514	0.368548	-1.08674	0.277153	0.999974	712.611	-0.00803416	0.0945073	-0.085011	0.932253	0.999937	749.612	0.0782486	0.092132	0.84931	0.395709	0.999931	183.664	0.945501	0.351202	2.69219	0.00709854	0.019597	380.041	1.06592	0.116131	9.17859	4.36766e-20	2.64408e-19
gene:VDAG_JR2_Chr1g05060a	368.344	0.0850256	0.146002	0.582357	0.560326	0.999824	719.649	-0.0531717	0.0896166	-0.593325	0.552964	0.999974	347.18	0.0548484	0.119363	0.459511	0.645868	0.999937	3983.95	0.0265493	0.0614633	0.431954	0.665775	0.999931	122.787	6.16056	1.17812	5.22915	1.70295e-07	1.75281e-06	360.45	-0.0714049	0.120864	-0.590787	0.554663	0.612742
gene:VDAG_JR2_Chr1g05070a	57.9976	0.414381	0.36936	1.12189	0.261909	0.999824	354.812	0.0451248	0.114075	0.395573	0.69242	0.999974	1619.05	0.00586562	0.0837203	0.0700621	0.944144	0.999937	34.826	-0.099589	0.34417	-0.28936	0.772306	0.999931	2.26256	1.93558	1.52587	1.2685	0.204618	0.307484	201.69	-0.505964	0.13977	-3.61997	0.000294638	0.000584931
gene:VDAG_JR2_Chr1g05080a	883.673	0.0764748	0.0924069	0.827588	0.407904	0.999824	1661.62	0.00836383	0.0720071	0.116153	0.907531	0.999974	1216.74	0.0666953	0.089931	0.741628	0.458313	0.999937	717.171	0.016017	0.0930278	0.172174	0.863301	0.999931	267.442	0.446204	0.199602	2.23547	0.0253864	0.0572113	327.814	-0.076029	0.115824	-0.656417	0.511556	0.572473
gene:VDAG_JR2_Chr1g05090a	1445.37	0.197062	0.0889098	2.21642	0.0266626	0.999824	1229.88	0.0249784	0.0801892	0.311494	0.755425	0.999974	3826.94	0.0202756	0.0677684	0.299189	0.764796	0.999937	344.451	0.0385882	0.118179	0.326524	0.744028	0.999931	385.729	0.340445	0.23324	1.45963	0.144391	0.232591	353.898	-0.0690083	0.1224	-0.563794	0.572894	0.630438
gene:VDAG_JR2_Chr1g05100a	839.605	-0.0297934	0.089279	-0.333711	0.738597	0.999824	3963.38	0.0481597	0.0587749	0.819392	0.412563	0.999974	464.628	-0.0147045	0.110221	-0.133409	0.89387	0.999937	1662.95	0.0882411	0.0792952	1.11282	0.265787	0.999931	188.053	-0.465779	0.181238	-2.56998	0.0101703	0.0263495	79.3322	1.10536	0.224971	4.91334	8.95395e-07	2.28903e-06
gene:VDAG_JR2_Chr1g05110a	744.522	-0.0147364	0.11867	-0.12418	0.901173	0.999824	481.059	0.0118602	0.10066	0.117824	0.906207	0.999974	1390.95	-0.067566	0.0847222	-0.797501	0.42516	0.999937	1162.46	-0.0582988	0.0847772	-0.68767	0.49166	0.999931	290.57	-0.19455	0.144961	-1.34208	0.17957	0.277192	841.019	-0.106381	0.0824347	-1.29049	0.196881	0.250186
gene:VDAG_JR2_Chr1g05120a	3932.48	-0.0863698	0.125221	-0.689741	0.490357	0.999824	1450.36	-0.0185856	0.0728811	-0.255013	0.798713	0.999974	242.839	-0.0718578	0.16333	-0.439954	0.65997	0.999937	3823.45	0.023958	0.0628198	0.381377	0.702924	0.999931	320.665	-0.120902	0.172463	-0.701033	0.483283	0.596837	1453.36	0.175272	0.0750382	2.33577	0.0195032	0.0303551
gene:VDAG_JR2_Chr1g05130a	40.7597	0.27119	0.346347	0.783001	0.433627	0.999824	257.554	0.023803	0.133048	0.178905	0.858012	0.999974	41.7974	0.047253	0.297213	0.158987	0.873679	0.999937	482.815	0.100321	0.102946	0.974501	0.329808	0.999931	71.382	1.05335	0.272767	3.86172	0.000112591	0.000573246	863.946	0.0137395	0.0805381	0.170596	0.864541	0.888206
gene:VDAG_JR2_Chr1g05140a	723.999	-0.0296503	0.129399	-0.229138	0.818762	0.999824	43.5412	0.0894904	0.295008	0.303349	0.761624	0.999974	1625.52	0.0859943	0.0876444	0.981173	0.326507	0.999937	1435.51	0.0303254	0.0809096	0.374806	0.707805	0.999931	820.737	0.0586178	0.165458	0.354277	0.723131	0.794293	809.323	0.181571	0.0852485	2.12991	0.0331792	0.0495239
gene:VDAG_JR2_Chr1g05150a	354.221	0.0451708	0.127748	0.353593	0.723644	0.999824	1570.86	-0.0850453	0.070669	-1.20343	0.228809	0.999974	701.61	0.0695274	0.106412	0.653377	0.513513	0.999937	234.101	-0.176688	0.135755	-1.30152	0.193079	0.999931	1368.41	0.231735	0.19125	1.21169	0.225632	0.33254	3219.13	-0.815581	0.0655798	-12.4365	1.65656e-35	1.85853e-34
gene:VDAG_JR2_Chr1g05160a	1623.46	-0.0542727	0.114756	-0.472939	0.636257	0.999824	741.322	0.151644	0.0830301	1.82637	0.067794	0.999974	147.692	-0.109854	0.165031	-0.665656	0.505631	0.999937	41.2966	0.0186697	0.301602	0.0619019	0.950641	0.999931	1011.57	0.633919	0.300622	2.10869	0.0349711	0.074466	71.87	1.50363	0.257437	5.84078	5.19561e-09	1.61164e-08
gene:VDAG_JR2_Chr1g05170a	1219.24	0.00565656	0.112992	0.0500614	0.960073	0.999824	147.283	-0.19509	0.170311	-1.14549	0.252005	0.999974	93.3016	0.139136	0.233962	0.594695	0.552047	0.999937	1652.45	0.138096	0.072864	1.89525	0.0580592	0.999931	706.522	0.0294353	0.192684	0.152765	0.878584	0.913104	690.201	-0.21465	0.0908346	-2.36309	0.0181234	0.0283322
gene:VDAG_JR2_Chr1g05180a	3968.49	0.0570982	0.0643333	0.887537	0.37479	0.999824	93.0706	0.062867	0.223782	0.280929	0.778765	0.999974	22.9342	0.220317	0.387438	0.56865	0.569594	0.999937	693.325	0.0420673	0.0887657	0.473915	0.635561	0.999931	2896.54	-0.914191	0.159132	-5.74488	9.1987e-09	1.28146e-07	361.121	0.0617832	0.116514	0.530264	0.595929	0.651242
gene:VDAG_JR2_Chr1g05190a	480.196	0.0120341	0.127438	0.0944311	0.924767	0.999824	21.5833	-0.0188175	0.424114	-0.0443689	0.96461	0.999974	11.2338	-0.116196	0.56422	-0.205941	0.836837	0.999937	147.221	-0.112647	0.162918	-0.691436	0.489292	0.999931	87.9718	2.03473	0.536568	3.79212	0.000149364	0.00073245	1534.4	-0.268142	0.0743094	-3.60845	0.000308028	0.000610145
gene:VDAG_JR2_Chr1g05200a	1447.23	-0.0196793	0.089896	-0.218912	0.826719	0.999824	10.4431	-0.430471	0.597054	-0.720992	0.470914	0.999974	410.038	0.037428	0.123116	0.304005	0.761124	0.999937	85.1071	-0.113879	0.236311	-0.481904	0.629874	0.999931	643.546	-0.179009	0.25363	-0.705787	0.480321	0.594244	1059.38	-0.47861	0.0788541	-6.06956	1.28261e-09	4.14571e-09
gene:VDAG_JR2_Chr1g05210a	266.05	0.121218	0.215746	0.561853	0.574217	0.999824	435.183	0.133239	0.104899	1.27017	0.204024	0.999974	932.771	-0.0744773	0.11792	-0.631594	0.527652	0.999937	18.514	-0.41089	0.468416	-0.877191	0.380383	0.999931	316.423	-0.0862896	0.203961	-0.423069	0.672245	0.752466	3420.79	-0.44412	0.0615978	-7.20999	5.59552e-13	2.27906e-12
gene:VDAG_JR2_Chr1g05220a	42.3584	0.0165408	0.29982	0.0551691	0.956004	0.999824	981.025	-0.00149557	0.0877922	-0.0170354	0.986408	0.999974	2372.44	0.0317469	0.0829497	0.382725	0.701924	0.999937	14.012	0.482035	0.506211	0.95224	0.340975	0.999931	1477.14	-0.133749	0.160037	-0.835738	0.403302	0.52249	453.78	-0.196546	0.102149	-1.92411	0.0543412	0.078155
gene:VDAG_JR2_Chr1g05230a	1585.28	-0.0529704	0.113627	-0.466177	0.641089	0.999824	2448.71	0.0497232	0.0829776	0.599236	0.549016	0.999974	646.936	-0.233888	0.191363	-1.22222	0.221624	0.999937	404.379	0.00443486	0.109648	0.0404462	0.967737	0.999931	1010.05	-0.364567	0.124135	-2.93687	0.0033154	0.0104666	1436.44	-0.0815861	0.0722519	-1.12919	0.258818	0.318185
gene:VDAG_JR2_Chr1g05240a	734.207	0.130206	0.103614	1.25664	0.208884	0.999824	724.367	0.0290789	0.135464	0.214661	0.830031	0.999974	119.022	-0.0738617	0.196519	-0.37585	0.707028	0.999937	908.009	-0.148262	0.0995955	-1.48864	0.136583	0.999931	3100.81	-0.50205	0.202055	-2.48472	0.0129653	0.0324206	307.91	0.467725	0.118462	3.94831	7.87044e-05	0.000166866
gene:VDAG_JR2_Chr1g05250a	162.173	0.0934239	0.182067	0.51313	0.60786	0.999824	128.993	0.0873997	0.174048	0.502157	0.615557	0.999974	355.368	0.0197121	0.133456	0.147704	0.882576	0.999937	2350.59	0.0118051	0.0767633	0.153786	0.877779	0.999931	536.581	0.486563	0.128446	3.78808	0.000151815	0.000743318	27.6987	-1.74686	0.38592	-4.5265	5.997e-06	1.4246e-05
gene:VDAG_JR2_Chr1g05260a	94.254	0.105383	0.276875	0.380616	0.703488	0.999824	361.497	-0.00231448	0.108253	-0.0213803	0.982942	0.999974	515.608	-0.0882929	0.117249	-0.753035	0.451429	0.999937	701.627	0.0159973	0.126984	0.125978	0.899749	0.999931	1278.03	-0.18884	0.134558	-1.40342	0.160493	0.253335	2045.03	0.584613	0.0781118	7.48431	7.19253e-14	3.11492e-13
gene:VDAG_JR2_Chr1g05270a	25.9855	0.483187	0.526688	0.917406	0.35893	0.999824	560.313	0.0786813	0.0968624	0.812299	0.41662	0.999974	78.0567	0.187448	0.246833	0.759413	0.447605	0.999937	124.636	0.0710614	0.191771	0.370554	0.71097	0.999931	261.086	0.25462	0.222834	1.14264	0.253188	0.363615	1067.02	1.00215	0.0807744	12.4068	2.39992e-35	2.67315e-34
gene:VDAG_JR2_Chr1g05280a	12.4392	0.108405	0.643741	0.168399	0.866269	0.999824	76.602	0.0629456	0.232443	0.2708	0.786545	0.999974	9.2741	-0.59501	0.631938	-0.941564	0.346416	0.999937	362.648	0.0845056	0.109681	0.770465	0.441024	0.999931	27.7151	-1.28495	0.436778	-2.94189	0.00326218	0.0103372	273.58	1.28603	0.137055	9.38325	6.39694e-21	4.01788e-20
gene:VDAG_JR2_Chr1g05290a	421.444	0.0489698	0.113979	0.42964	0.667458	0.999824	9.53779	-0.591966	0.654184	-0.904892	0.365522	0.999974	279.916	0.0235751	0.156212	0.150917	0.880041	0.999937	508.512	-0.123099	0.101355	-1.21454	0.224543	0.999931	3059.08	1.61124	0.392984	4.10003	4.13104e-05	0.000235415	96.5794	0.13417	0.210457	0.637517	0.523788	0.584156
gene:VDAG_JR2_Chr1g05300a	966.062	-0.0406727	0.11659	-0.348853	0.7272	0.999824	276.628	-0.0829487	0.129119	-0.642419	0.520601	0.999974	820.293	0.0151873	0.0938662	0.161798	0.871465	0.999937	71.7693	-0.0419092	0.243264	-0.172279	0.863219	0.999931	974.879	0.982201	0.210344	4.6695	3.01933e-06	2.28493e-05	70.1797	2.42667	0.267022	9.08791	1.00962e-19	5.98621e-19
gene:VDAG_JR2_Chr1g05310a	2490.33	0.102377	0.0884351	1.15765	0.247007	0.999824	863.456	0.0894906	0.0912779	0.98042	0.326879	0.999974	42.1914	-0.293886	0.311801	-0.942543	0.345914	0.999937	9.56375	-0.472474	0.632705	-0.746753	0.455213	0.999931	246.091	1.23608	0.320865	3.85235	0.000116991	0.000592945	35.5085	2.27537	0.377251	6.03145	1.62491e-09	5.21673e-09
gene:VDAG_JR2_Chr1g05320a	658.295	-0.252138	0.180843	-1.39424	0.163244	0.999824	38.1677	-0.731418	0.336255	-2.17519	0.0296162	0.999974	14.4094	0.283449	0.498045	0.569123	0.569273	0.999937	288.378	0.11489	0.127844	0.898674	0.368827	0.999931	84.4017	-0.0155105	0.348547	-0.0445005	0.964505	0.97513	628.905	0.996164	0.0940523	10.5916	3.25971e-26	2.56511e-25
gene:VDAG_JR2_Chr1g05330a	124.471	-0.00927753	0.208436	-0.0445103	0.964498	0.999824	13.2722	-0.0156882	0.51895	-0.0302308	0.975883	0.999974	64.5897	-0.0161108	0.260124	-0.0619349	0.950615	0.999937	843.728	0.102133	0.0892186	1.14475	0.252311	0.999931	128.914	3.55051	0.545968	6.50314	7.86599e-11	1.61272e-09	969.987	-0.0686481	0.0820172	-0.836997	0.402594	0.465988
gene:VDAG_JR2_Chr1g05340a	365.779	0.0365224	0.13084	0.279139	0.780138	0.999824	65.3518	-0.0539261	0.245358	-0.219786	0.826038	0.999974	106.957	-0.0368015	0.198177	-0.1857	0.85268	0.999937	42.3949	-0.268786	0.3088	-0.870423	0.38407	0.999931	26.8307	1.922	0.629717	3.05216	0.002272	0.00765031	2061.92	-0.527347	0.0719324	-7.33114	2.28198e-13	9.54562e-13
gene:VDAG_JR2_Chr1g05350a	535.552	-0.0455327	0.10999	-0.41397	0.678896	0.999824	107.709	-0.0885782	0.188408	-0.47014	0.638255	0.999974	140.036	0.00806859	0.16383	0.0492499	0.96072	0.999937	11.2618	-0.448534	0.561016	-0.799503	0.423999	0.999931	561.487	0.926446	0.257621	3.59616	0.000322953	0.00143559	657.214	-0.301718	0.121633	-2.48055	0.013118	0.0210167
gene:VDAG_JR2_Chr1g05360a	84.1047	0.321241	0.254503	1.26223	0.206867	0.999824	138.363	-0.101307	0.161717	-0.626443	0.531025	0.999974	668.01	0.103743	0.0981496	1.05699	0.290515	0.999937	67.1116	0.10349	0.243335	0.4253	0.670618	0.999931	801	-0.414689	0.141588	-2.92884	0.00340229	0.0106918	95.9211	-0.955245	0.20033	-4.76836	1.85731e-06	4.6194e-06
gene:VDAG_JR2_Chr1g05370a	10.0268	-0.411673	0.598729	-0.687579	0.491718	0.999824	683.007	0.0949793	0.095641	0.993081	0.32067	0.999974	1088.93	-0.0352566	0.0857512	-0.41115	0.680963	0.999937	107.129	-0.0232442	0.188044	-0.12361	0.901624	0.999931	1660.79	-1.05884	0.326804	-3.23999	0.00119533	0.00446175	301.555	-0.626732	0.122377	-5.12131	3.03424e-07	8.13288e-07
gene:VDAG_JR2_Chr1g05400a	275.507	-0.0897884	0.171416	-0.523804	0.600415	0.999824	1156.21	0.0647805	0.0812211	0.797583	0.425113	0.999974	1326.56	-0.0560034	0.0959209	-0.58385	0.559321	0.999937	141.335	0.0419009	0.167811	0.249692	0.802826	0.999931	513.015	-0.904539	0.417737	-2.16533	0.0303623	0.0663671	466.885	-0.528214	0.102162	-5.17038	2.33614e-07	6.32055e-07
gene:VDAG_JR2_Chr1g05410a	834.965	-0.0011839	0.143574	-0.00824592	0.993421	0.999824	1412.7	0.0534295	0.0816228	0.65459	0.512731	0.999974	235.149	0.0506067	0.143113	0.353613	0.723629	0.999937	650.999	0.0371476	0.0947757	0.391953	0.695093	0.999931	86.181	-1.0631	0.277104	-3.83645	0.000124824	0.000624907	89.7049	0.45116	0.214151	2.10674	0.0351401	0.0522817
gene:VDAG_JR2_Chr1g05420a	54.2244	0.358223	0.497578	0.719933	0.471566	0.999824	243.038	0.0730004	0.127947	0.570552	0.568303	0.999974	252.439	-0.214597	0.151523	-1.41627	0.156698	0.999937	1115.46	0.040676	0.0810689	0.501746	0.615846	0.999931	324.678	-0.114768	0.264871	-0.433297	0.664799	0.746303	30.229	2.07867	0.396049	5.24852	1.53324e-07	4.20895e-07
gene:VDAG_JR2_Chr1g05460a	14.2659	0.191373	0.528577	0.362053	0.717312	0.999824	271.456	-0.0703125	0.145419	-0.483518	0.628728	0.999974	325.112	-0.154114	0.189666	-0.812555	0.416473	0.999937	1384.68	0.0743922	0.0757347	0.982273	0.325965	0.999931	417.726	-0.634647	0.229468	-2.76573	0.00567959	0.0163557	179.864	-2.00348	0.170394	-11.7579	6.43183e-32	6.2827e-31
gene:VDAG_JR2_Chr1g05470a	64.7891	-0.0735044	0.258804	-0.284016	0.776398	0.999824	340.734	-0.0900208	0.14391	-0.625537	0.531619	0.999974	3142.47	-0.0378254	0.101258	-0.373555	0.708736	0.999937	234.196	0.0452286	0.133582	0.338583	0.734924	0.999931	73.9708	0.160444	0.357064	0.449343	0.653184	0.736719	537.7	-1.88937	0.109228	-17.2975	4.90881e-67	1.20397e-65
gene:VDAG_JR2_Chr1g05480a	103.897	-0.193064	0.235103	-0.821192	0.411537	0.999824	3189.95	-0.0682704	0.0937917	-0.727894	0.466678	0.999974	2312.62	-0.103215	0.08207	-1.25765	0.208519	0.999937	263.01	-0.0826304	0.144028	-0.573709	0.566164	0.999931	29.6587	2.18265	0.75855	2.8774	0.00400962	0.0122381	25.2154	-4.39938	0.645669	-6.81367	9.51407e-12	3.57963e-11
gene:VDAG_JR2_Chr1g05490a	145.35	0.0474635	0.164248	0.288974	0.772602	0.999824	2499.56	0.0499064	0.0698812	0.714161	0.475128	0.999974	326.845	0.0210753	0.138375	0.152306	0.878946	0.999937	316.643	-0.228381	0.149392	-1.52874	0.126329	0.999931	167.035	-1.9469	0.361027	-5.39268	6.94138e-08	7.95063e-07	0.828478	1.83438	2.1157	0.867032	0.385924	0.450512
gene:VDAG_JR2_Chr1g05500a	666.908	0.033002	0.108399	0.30445	0.760785	0.999824	353.461	0.168484	0.133102	1.26583	0.205575	0.999974	367.259	-0.0300475	0.118976	-0.252551	0.800615	0.999937	3098.51	-0.0730841	0.0657221	-1.11202	0.266131	0.999931	468.213	-2.32302	0.338238	-6.86799	6.51148e-12	1.60773e-10	21.4434	1.1197	0.425451	2.63179	0.00849355	0.0140362
gene:VDAG_JR2_Chr1g05510a	1113.92	-0.0370449	0.0869744	-0.425929	0.67016	0.999824	396.231	0.113107	0.108686	1.04068	0.298026	0.999974	34.923	0.238681	0.317364	0.752071	0.452008	0.999937	2313.94	-0.0945697	0.0683242	-1.38413	0.166318	0.999931	26.2388	-2.4546	0.592722	-4.14123	3.4545e-05	0.000201198	112.461	1.22584	0.194781	6.29346	3.10465e-10	1.0521e-09
gene:VDAG_JR2_Chr1g05520a	1332.61	-0.111804	0.138807	-0.805468	0.42055	0.999824	37.1136	0.33004	0.303393	1.08783	0.27667	0.999974	56.5533	0.23417	0.257895	0.908005	0.363876	0.999937	313.986	-0.089993	0.125553	-0.71677	0.473516	0.999931	1.61059	3.09865	2.02573	1.52964	0.126105	0.209258	135.729	0.502447	0.171953	2.92201	0.00347781	0.0060645
gene:VDAG_JR2_Chr1g05530a	229.473	-0.0877573	0.142004	-0.617993	0.53658	0.999824	51.4313	-0.10606	0.268921	-0.394392	0.693292	0.999974	1345	0.109495	0.0882396	1.24089	0.214647	0.999937	351.136	-0.157297	0.115189	-1.36555	0.172079	0.999931	1.55785	4.17694	2.24009	1.86463	0.0622328	0.119197	176.379	0.520299	0.148747	3.49786	0.000468999	0.000906668
gene:VDAG_JR2_Chr1g05540a	254.287	-0.265669	0.19242	-1.38067	0.167379	0.999824	1329.66	0.00531561	0.0775967	0.068503	0.945385	0.999974	358.654	0.129061	0.142744	0.904143	0.365919	0.999937	32.9204	0.0819534	0.323518	0.25332	0.800021	0.999931	20.9073	1.23569	0.588074	2.10125	0.0356191	0.0754788	748.268	0.309825	0.0888899	3.4855	0.00049122	0.000946082
gene:VDAG_JR2_Chr1g05550a	376.539	0.199262	0.311636	0.639405	0.522559	0.999824	353.451	0.0174	0.151106	0.115151	0.908325	0.999974	82.6998	0.232029	0.253729	0.914475	0.360467	0.999937	52.4067	0.0279896	0.257489	0.108702	0.913439	0.999931	78.7614	0.620622	0.27626	2.24652	0.0246709	0.0559205	918.076	-0.723958	0.0853971	-8.47755	2.29984e-17	1.22943e-16
gene:VDAG_JR2_Chr1g05560a	3265.33	0.00547362	0.179557	0.0304841	0.975681	0.999824	79.8685	0.063759	0.245644	0.259559	0.795204	0.999974	29.2255	-0.0823928	0.351016	-0.234727	0.814421	0.999937	1356.86	0.139833	0.0793774	1.76162	0.0781342	0.999931	112.52	0.227918	0.258261	0.88251	0.377501	0.496154	1230.74	-0.406581	0.0770191	-5.27896	1.29922e-07	3.58638e-07
gene:VDAG_JR2_Chr1g05570a	2421.17	-0.0366366	0.0791051	-0.463138	0.643265	0.999824	29.8292	-0.0989989	0.371905	-0.266194	0.79009	0.999974	10771	-0.0458717	0.0752573	-0.609532	0.542172	0.999937	349.802	0.0670885	0.130547	0.513902	0.607321	0.999931	165.309	0.559198	0.204417	2.73558	0.00622714	0.0176167	145.594	-2.21685	0.185244	-11.9672	5.27677e-33	5.34408e-32
gene:VDAG_JR2_Chr1g05580a	341.9	0.0814909	0.224984	0.362208	0.717197	0.999824	10928	-0.0774661	0.0540403	-1.43349	0.151719	0.999974	2468.87	0.0176856	0.0901012	0.196286	0.844386	0.999937	70.0819	-0.242216	0.236956	-1.0222	0.306687	0.999931	580.972	-0.173602	0.156593	-1.10862	0.267596	0.37915	176.115	-1.99005	0.175421	-11.3444	7.90578e-30	7.1737e-29
gene:VDAG_JR2_Chr1g05590a	384.191	0.0318702	0.216057	0.147508	0.882731	0.999824	2481.13	-0.0412113	0.0693627	-0.594143	0.552417	0.999974	1401.42	0.028219	0.0819455	0.344363	0.730573	0.999937	25.1982	-0.559342	0.380682	-1.46931	0.141748	0.999931	891.07	-0.534089	0.180253	-2.96299	0.00304666	0.00974179	408.874	0.379907	0.133119	2.8539	0.00431866	0.00744377
gene:VDAG_JR2_Chr1g05600a	32.9111	0.00831075	0.371545	0.0223681	0.982154	0.999824	1449.13	0.0514456	0.0732291	0.70253	0.482349	0.999974	2674.95	-0.00514492	0.0667998	-0.07702	0.938608	0.999937	10754.8	-0.0436688	0.0639203	-0.683176	0.494496	0.999931	1120.04	-0.450148	0.127087	-3.54204	0.000397038	0.00170923	3701.26	0.311164	0.0609615	5.10428	3.3206e-07	8.864e-07
gene:VDAG_JR2_Chr1g05610a	57.3535	0.207825	0.264023	0.787148	0.431195	0.999824	2802.08	0.0553709	0.0752271	0.73605	0.4617	0.999974	701.839	-0.0255345	0.100735	-0.253483	0.799895	0.999937	2483.26	0.0408738	0.0690517	0.591931	0.553897	0.999931	157.408	-1.2317	0.439706	-2.80119	0.00509143	0.0148815	2099.71	-0.536454	0.0810854	-6.61592	3.69259e-11	1.33459e-10
gene:VDAG_JR2_Chr1g05615a	1376.91	0.109385	0.0899728	1.21575	0.224079	0.999824	738.261	0.0472118	0.0961445	0.49105	0.623391	0.999974	2440.23	0.00555404	0.0767805	0.0723366	0.942334	0.999937	1383.31	-0.00325562	0.0749615	-0.0434305	0.965358	0.999931	200.278	-0.876436	0.31781	-2.75773	0.00582034	0.0166815	421.123	0.585707	0.118364	4.94834	7.48476e-07	1.93098e-06
gene:VDAG_JR2_Chr1g05620a	355.558	0.0396206	0.178436	0.222044	0.82428	0.999824	2521.61	0.0274755	0.0713004	0.385349	0.699979	0.999974	1252.18	-0.0706225	0.1273	-0.554774	0.579049	0.999937	2635.58	-0.0421136	0.0667317	-0.631088	0.527983	0.999931	590.889	1.38261	0.549136	2.51778	0.0118096	0.0299511	398.47	0.0960697	0.106485	0.902193	0.366954	0.432002
gene:VDAG_JR2_Chr1g05630a	68.56	-0.397882	0.251256	-1.58357	0.113291	0.999824	1364.32	0.10381	0.111921	0.927533	0.35365	0.999974	183.174	0.187459	0.152128	1.23224	0.217858	0.999937	697.536	-0.0365675	0.094337	-0.387626	0.698293	0.999931	4598.39	1.01409	0.237586	4.26833	1.96944e-05	0.000122701	35.5636	0.185905	0.314861	0.590436	0.554898	0.612908
gene:VDAG_JR2_Chr1g05640a	33.5294	0.237766	0.397745	0.597786	0.549983	0.999824	195.635	0.294714	0.138738	2.12425	0.0336496	0.999974	738.222	-0.0505022	0.0982037	-0.51426	0.60707	0.999937	2489.34	0.0686129	0.0769696	0.891428	0.3727	0.999931	2021.06	-0.388062	0.136034	-2.85267	0.00433532	0.0130286	111.005	1.63906	0.196298	8.34985	6.83483e-17	3.56447e-16
gene:VDAG_JR2_Chr1g05660a	0.660054	1.46745	2.58322	0.568072	0.569986	0.999824	768.034	-0.00938318	0.086894	-0.107984	0.914008	0.999974	3143.97	-0.157701	0.0725857	-2.17261	0.0298093	0.999937	1379.09	0.208007	0.11166	1.86287	0.0624804	0.999931	692.786	1.79129	0.387778	4.61939	3.84877e-06	2.83651e-05	1318.7	-0.0524943	0.0785055	-0.66867	0.503706	0.565579
gene:VDAG_JR2_Chr1g05670a	11175.1	-0.00671213	0.0754568	-0.0889533	0.929119	0.999824	3440.5	0.0335953	0.0654995	0.512909	0.608015	0.999974	81.9964	0.0122491	0.247435	0.0495042	0.960518	0.999937	175.515	0.075534	0.152056	0.496752	0.619364	0.999931	730.673	1.63918	0.33007	4.96616	6.8292e-07	6.10348e-06	278.178	-0.822573	0.136678	-6.01832	1.76233e-09	5.64036e-09
gene:VDAG_JR2_Chr1g05680a	2568.03	0.0629366	0.0780427	0.806438	0.41999	0.999824	93.6299	0.303267	0.199301	1.52166	0.128095	0.999974	1051.83	0.104373	0.0839555	1.2432	0.213796	0.999937	747.042	-0.00974384	0.0880601	-0.11065	0.911894	0.999931	51.4857	1.23425	0.391526	3.1524	0.00161932	0.00576784	152.634	1.51705	0.177187	8.56183	1.11087e-17	6.02418e-17
gene:VDAG_JR2_Chr1g05690a	1434.4	0.0277185	0.0950897	0.291498	0.77067	0.999824	1066.1	0.0713684	0.0783088	0.911371	0.3621	0.999974	328.787	0.105143	0.12065	0.871469	0.383498	0.999937	3233.09	-0.067295	0.065862	-1.02176	0.306896	0.999931	89.3251	1.37208	0.344788	3.97948	6.90652e-05	0.00037219	37.167	0.465928	0.319462	1.45848	0.144709	0.189788
gene:VDAG_JR2_Chr1g05700a	2795.03	0.0535072	0.0900228	0.594374	0.552262	0.999824	323.684	-0.0101002	0.111863	-0.0902902	0.928057	0.999974	1526.49	-0.0429099	0.0924461	-0.464161	0.642532	0.999937	79.4437	-0.0772071	0.212582	-0.363187	0.716465	0.999931	1135.1	-0.262349	0.142929	-1.83552	0.0664288	0.125847	0.832806	0.52385	2.09692	0.249819	0.802727	0.836495
gene:VDAG_JR2_Chr1g05710a	722.549	-0.00909454	0.117405	-0.0774626	0.938256	0.999824	1612.22	0.0424012	0.0812209	0.522048	0.601637	0.999974	1565.84	-0.02274	0.0805651	-0.282256	0.777748	0.999937	1049.71	0.104826	0.0802792	1.30577	0.191631	0.999931	239.636	-1.10962	0.223148	-4.97254	6.60801e-07	5.93926e-06	9186.09	-0.694108	0.0537547	-12.9125	3.8257e-38	4.70558e-37
gene:VDAG_JR2_Chr1g05720a	2468.7	-0.0286843	0.0989843	-0.289786	0.77198	0.999824	1655.12	0.0641383	0.066662	0.962143	0.335978	0.999974	999.309	-0.0191883	0.0863839	-0.222128	0.824214	0.999937	323.492	0.0655385	0.119246	0.549609	0.582588	0.999931	90.0567	0.56	0.552493	1.01359	0.31078	0.425929	2511.22	-0.0401773	0.0667084	-0.602283	0.546986	0.606153
gene:VDAG_JR2_Chr1g05730a	1219.83	-0.221364	0.320897	-0.689829	0.490302	0.999824	1031.86	0.000300205	0.0824374	0.00364162	0.997094	0.999974	160.431	-0.040144	0.181602	-0.221055	0.825049	0.999937	1559.46	0.0254482	0.0850383	0.299256	0.764745	0.999931	35.4765	0.549173	0.437881	1.25416	0.209784	0.313626	1363.37	-0.16259	0.0777175	-2.09206	0.0364331	0.0540367
gene:VDAG_JR2_Chr1g05740a	177.919	0.04112	0.149952	0.274221	0.783915	0.999824	178.244	0.183974	0.15296	1.20276	0.229069	0.999974	810.199	-0.0119979	0.0856326	-0.140109	0.888574	0.999937	1582.97	0.0152329	0.0763545	0.199502	0.84187	0.999931	1.03558	1.18868	2.32391	0.511499	0.609002	0.699506	2404.61	-0.45512	0.0627042	-7.25821	3.92241e-13	1.61298e-12
gene:VDAG_JR2_Chr1g05750a	767.585	-0.00561619	0.092661	-0.0606101	0.95167	0.999824	790.979	-0.158379	0.0815226	-1.94276	0.0520453	0.999974	8247.6	-0.0416537	0.0692614	-0.601399	0.547574	0.999937	987.109	-0.0486989	0.0798111	-0.610176	0.541745	0.999931	8948.12	-0.494679	0.168535	-2.93518	0.00333357	0.0105161	675.882	-0.251428	0.0990591	-2.53816	0.0111438	0.0180498
gene:VDAG_JR2_Chr1g05760a	3351.56	-0.0367788	0.0952698	-0.386049	0.699461	0.999824	8284.53	-0.103056	0.0794856	-1.29654	0.19479	0.999974	690.382	0.0371491	0.128464	0.28918	0.772444	0.999937	162.54	0.00360167	0.153508	0.0234624	0.981281	0.999931	2299.91	-0.0598177	0.138019	-0.433403	0.664722	0.746284	2584.04	0.063321	0.0671543	0.942918	0.345723	0.410204
gene:VDAG_JR2_Chr1g05770a	82.952	-0.0247504	0.23152	-0.106904	0.914865	0.999824	724.768	0.101622	0.0941041	1.07989	0.28019	0.999974	13088.3	0.0773671	0.0703059	1.10043	0.271143	0.999937	809.828	-0.0068337	0.0859916	-0.0794694	0.936659	0.999931	1173.58	-0.380396	0.132605	-2.86865	0.00412234	0.0125099	1181.8	-0.366559	0.094733	-3.86938	0.00010911	0.000227976
gene:VDAG_JR2_Chr1g05780a	1055.78	0.0491217	0.0941275	0.521863	0.601765	0.999824	12978.5	-0.0187438	0.0599279	-0.312773	0.754453	0.999974	8969.83	0.00453915	0.266815	0.0170124	0.986427	0.999937	8537.77	0.0644168	0.0660315	0.975545	0.32929	0.999931	2217.28	-0.454165	0.208347	-2.17985	0.0292686	0.0644539	203.471	0.36595	0.140627	2.60228	0.00926068	0.0152005
gene:VDAG_JR2_Chr1g05790a	321.379	-0.0256434	0.157077	-0.163254	0.870318	0.999824	8837.21	-0.112856	0.312966	-0.3606	0.718398	0.999974	341.264	-0.115687	0.12443	-0.929741	0.352505	0.999937	694	0.0580758	0.104693	0.554724	0.579083	0.999931	651.63	-0.114042	0.24644	-0.462757	0.643539	0.729014	747.285	-0.12501	0.0878702	-1.42267	0.154832	0.201318
gene:VDAG_JR2_Chr1g05800a	1541.71	-0.0825763	0.0985156	-0.838205	0.401915	0.999824	355.642	-0.0675025	0.130079	-0.518936	0.603805	0.999974	3573.7	0.0715915	0.0744465	0.961651	0.336225	0.999937	13159.8	0.0990189	0.0548843	1.80414	0.0712097	0.999931	2232.57	-0.125911	0.174285	-0.722446	0.47002	0.584807	3549.96	0.0886827	0.0636847	1.39253	0.163763	0.212039
gene:VDAG_JR2_Chr1g05810a	1587.82	-0.0500916	0.074419	-0.673103	0.500882	0.999824	3514.46	-0.0487714	0.0645816	-0.755191	0.450134	0.999974	2669.7	-0.0135621	0.069775	-0.19437	0.845887	0.999937	10099.3	0.334347	0.334151	1.00059	0.317026	0.999931	1038.01	-0.531645	0.195833	-2.71479	0.00663172	0.0185259	221.569	2.07892	0.150783	13.7875	3.02885e-43	4.34205e-42
gene:VDAG_JR2_Chr1g05820a	1013	-0.0482207	0.106576	-0.452454	0.650942	0.999824	2738.21	-0.013263	0.0662652	-0.200151	0.841363	0.999974	625.195	0.112645	0.100708	1.11853	0.263341	0.999937	352.752	-0.00920434	0.127806	-0.0720181	0.942587	0.999931	162.795	-0.0178824	0.19683	-0.0908523	0.92761	0.948385	1002.95	-0.141613	0.0828757	-1.70874	0.0874991	0.120673
gene:VDAG_JR2_Chr1g05830a	172.476	0.0986345	0.174465	0.565354	0.571833	0.999824	621.702	0.0262427	0.0902775	0.29069	0.771289	0.999974	703.853	-0.133289	0.102524	-1.30008	0.193574	0.999937	3498.78	0.0181617	0.0625286	0.290454	0.771469	0.999931	640.114	-0.355118	0.230002	-1.54398	0.122593	0.2045	388.111	0.445683	0.107412	4.14928	3.33519e-05	7.35179e-05
gene:VDAG_JR2_Chr1g05840a	833.301	0.00169328	0.0937504	0.0180616	0.98559	0.999824	755.652	0.002425	0.0833612	0.0290903	0.976793	0.999974	6857.42	-0.0150649	0.0969988	-0.15531	0.876577	0.999937	2672.16	-0.00465845	0.0667359	-0.0698042	0.94435	0.999931	3283.24	0.0978065	0.203131	0.481495	0.630165	0.717443	1372.78	-0.498375	0.0809785	-6.15441	7.53564e-10	2.48235e-09
gene:VDAG_JR2_Chr1g05850a	8601.36	0.0122394	0.102804	0.119056	0.905231	0.999824	6968.66	-0.0418949	0.0552812	-0.75785	0.448541	0.999974	32.4733	-0.330893	0.363941	-0.909194	0.363248	0.999937	619.399	0.0929547	0.0930615	0.998852	0.317866	0.999931	118.99	1.0317	0.212838	4.84736	1.25116e-06	1.05364e-05	1651.93	0.0254562	0.0695601	0.36596	0.714395	0.758746
gene:VDAG_JR2_Chr1g05860a	713.138	0.0620238	0.118865	0.521802	0.601808	0.999824	35.3973	-0.139516	0.338986	-0.411568	0.680656	0.999974	1822.9	-0.0340163	0.0761153	-0.446905	0.654944	0.999937	737.879	0.0136051	0.0875254	0.155442	0.876473	0.999931	975.025	0.0156097	0.165861	0.0941133	0.925019	0.946733	946.783	-0.297494	0.0858664	-3.46461	0.000530997	0.00101936
gene:VDAG_JR2_Chr1g05870a	13512.4	0.10111	0.0751723	1.34505	0.17861	0.999824	1899.41	0.0118523	0.0708206	0.167356	0.86709	0.999974	1036.34	-0.0549488	0.0977548	-0.562108	0.574042	0.999937	6951.21	0.0303568	0.0570291	0.532303	0.594516	0.999931	345.603	0.356749	0.189888	1.87873	0.0602807	0.116302	204.101	0.502659	0.144048	3.48953	0.000483868	0.000932793
gene:VDAG_JR2_Chr1g05880a	8795.32	-0.122346	0.207239	-0.590364	0.554946	0.999824	1097.41	0.0370692	0.0938186	0.395116	0.692757	0.999974	17.3521	-0.250367	0.473304	-0.528978	0.596821	0.999937	39.3456	0.239617	0.331827	0.722114	0.470224	0.999931	1401.59	-0.165753	0.27705	-0.598277	0.549655	0.654072	1019.44	0.501233	0.0820643	6.10781	1.01007e-09	3.29316e-09
gene:VDAG_JR2_Chr1g05890a	363.073	-0.00171283	0.130125	-0.013163	0.989498	0.999824	19.584	0.0334976	0.425765	0.0786762	0.93729	0.999974	1775.5	0.0265912	0.0739248	0.359707	0.719067	0.999937	1769.13	-0.115919	0.0729575	-1.58886	0.112093	0.999931	1586.25	0.139478	0.111734	1.2483	0.211922	0.31604	9040.4	0.114735	0.0651288	1.76167	0.0781253	0.108811
gene:VDAG_JR2_Chr1g05900a	3676.12	0.0853589	0.0911517	0.936448	0.349042	0.999824	1848.07	0.068617	0.0813526	0.843452	0.398976	0.999974	1342.78	0.0876484	0.0786171	1.11488	0.264903	0.999937	998.164	-0.161332	0.0865721	-1.86356	0.0623841	0.999931	872.71	-0.29749	0.239863	-1.24025	0.214883	0.319517	698.016	-0.038847	0.0970851	-0.400133	0.689059	0.735622
gene:VDAG_JR2_Chr1g05910a	2748.97	0.00348157	0.0684132	0.0508903	0.959413	0.999824	1368.43	0.0700622	0.0724394	0.967184	0.333452	0.999974	1780.48	0.00384917	0.091582	0.0420298	0.966475	0.999937	17.3448	-0.2456	0.447594	-0.548712	0.583203	0.999931	176.175	0.336117	0.247345	1.3589	0.174178	0.270496	10949.4	-0.606274	0.0535904	-11.3131	1.13029e-29	1.01595e-28
gene:VDAG_JR2_Chr1g05920a	614.579	-0.001696	0.128776	-0.0131701	0.989492	0.999824	1865.75	0.0646875	0.0796534	0.812112	0.416727	0.999974	203.132	-0.0602885	0.173859	-0.346767	0.728766	0.999937	1742.33	-0.0215565	0.0696519	-0.309489	0.756949	0.999931	1034.28	0.729118	0.223589	3.26098	0.00111029	0.0041867	16488.5	1.34909	0.188526	7.15598	8.3079e-13	3.33663e-12
gene:VDAG_JR2_Chr1g05930a	736.478	-0.0672179	0.11526	-0.583185	0.559769	0.999824	222.575	0.126247	0.14196	0.889315	0.373834	0.999974	12.5646	0.549483	0.553662	0.992451	0.320978	0.999937	1340.66	0.0891982	0.0758913	1.17534	0.239858	0.999931	7914.72	-0.0324389	0.233203	-0.139102	0.88937	0.920635	336.944	-0.268074	0.122492	-2.1885	0.0286331	0.0432764
gene:VDAG_JR2_Chr1g05940a	7095.37	0.0158027	0.0952899	0.165838	0.868285	0.999824	12.846	0.542801	0.556627	0.97516	0.329481	0.999974	9298.58	-0.0444711	0.0899966	-0.494141	0.621206	0.999937	1712.91	-0.103177	0.0841152	-1.22662	0.219965	0.999931	608.738	-0.204704	0.221504	-0.924156	0.355405	0.473836	4011.8	0.285653	0.0670926	4.25759	2.06641e-05	4.65522e-05
gene:VDAG_JR2_Chr1g05950a	36.5323	-0.0398768	0.384344	-0.103753	0.917365	0.999824	9444.19	-0.0728241	0.0752513	-0.967745	0.333171	0.999974	305.574	0.212593	0.14877	1.429	0.153004	0.999937	204.342	-0.0379239	0.14699	-0.258004	0.796404	0.999931	9612.96	-0.79118	0.141288	-5.59978	2.14618e-08	2.74568e-07	3732.48	0.750364	0.0700883	10.706	9.54166e-27	7.70926e-26
gene:VDAG_JR2_Chr1g05960a	1934.75	0.0698303	0.0936504	0.745648	0.45588	0.999824	356.533	0.542724	0.126365	4.29489	1.74776e-05	0.014831	394.92	-0.10535	0.14716	-0.715886	0.474062	0.999937	12.8828	0.617456	0.542687	1.13777	0.255215	0.999931	11950.5	0.839402	0.228434	3.6746	0.000238225	0.00109938	719.464	0.387954	0.089626	4.32859	1.50069e-05	3.4345e-05
gene:VDAG_JR2_Chr1g05970a	1073.08	-0.0219287	0.138795	-0.157994	0.874461	0.999824	445.688	0.166398	0.129593	1.28401	0.199139	0.999974	933.857	-0.0991319	0.103125	-0.961279	0.336412	0.999937	9570.06	0.0450964	0.0706085	0.638682	0.52303	0.999931	352.542	0.106286	0.252052	0.421683	0.673257	0.753333	733.655	-0.118917	0.0899063	-1.32267	0.185944	0.237556
gene:VDAG_JR2_Chr1g05980a	18.0901	-0.195814	0.473853	-0.413238	0.679432	0.999824	1000.95	0.0306738	0.0859925	0.356704	0.721314	0.999974	1643	-0.0630452	0.0733803	-0.859157	0.390254	0.999937	334.191	0.451491	0.131429	3.43525	0.000592011	0.114888	3371.75	0.0324252	0.121535	0.266798	0.789624	0.845664	6424.88	-0.328311	0.0538045	-6.10192	1.04803e-09	3.41332e-09
gene:VDAG_JR2_Chr1g05990a	1830.04	0.0461525	0.0818761	0.563687	0.572967	0.999824	1698.89	-0.0389374	0.0688161	-0.565819	0.571517	0.999974	6.41683	-0.466806	0.771906	-0.604744	0.545349	0.999937	390.053	-0.136716	0.119822	-1.14099	0.253875	0.999931	4197.16	1.18369	0.34592	3.42185	0.000621965	0.00253236	26.7196	-1.23405	0.402798	-3.06371	0.00218614	0.00390391
gene:VDAG_JR2_Chr1g06000a	1377.8	0.0943972	0.0806209	1.17088	0.241648	0.999824	7.60809	-0.0134839	0.70565	-0.0191085	0.984755	0.999974	760.786	0.0703408	0.0962217	0.731028	0.464762	0.999937	947.891	-0.0474743	0.0817391	-0.580802	0.561374	0.999931	641.722	0.302933	0.116182	2.60739	0.00912352	0.0240871	1671.42	-0.42115	0.0699035	-6.02473	1.69389e-09	5.43677e-09
gene:VDAG_JR2_Chr1g06010a	1848.5	0.0439954	0.0999055	0.440371	0.659669	0.999824	757.324	-0.0142102	0.0840909	-0.168987	0.865807	0.999974	3032.29	0.034157	0.0947932	0.360332	0.718599	0.999937	1660.51	-0.0256504	0.070084	-0.365995	0.714369	0.999931	749.308	0.174109	0.157401	1.10615	0.268663	0.380408	1381.71	0.605099	0.0729953	8.28955	1.13678e-16	5.84724e-16
gene:VDAG_JR2_Chr1g06020a	226.927	0.185127	0.162128	1.14185	0.253515	0.999824	3069.81	-0.00253577	0.0757253	-0.0334865	0.973287	0.999974	20.5169	0.121458	0.406195	0.299015	0.764929	0.999937	6.18867	-0.573274	0.819078	-0.699902	0.483989	0.999931	6584.08	-0.00450696	0.0745277	-0.0604736	0.951778	0.965472	80.4307	2.84703	0.266105	10.6989	1.03025e-26	8.30235e-26
gene:VDAG_JR2_Chr1g06030a	10.847	0.107029	0.61252	0.174736	0.861287	0.999824	22.6381	0.319172	0.381741	0.836096	0.403101	0.999974	51.138	0.0127164	0.261411	0.0486454	0.961202	0.999937	745.033	0.0173145	0.0882425	0.196215	0.844442	0.999931	22.7865	-1.64327	0.664486	-2.47299	0.0133988	0.0333314	1640.65	-0.326348	0.0682047	-4.78483	1.7113e-06	4.27169e-06
gene:VDAG_JR2_Chr1g06040a	9535.73	-0.0391897	0.0846533	-0.462943	0.643405	0.999824	52.0578	-0.00990633	0.263095	-0.037653	0.969964	0.999974	1478.13	-0.0753025	0.107477	-0.700636	0.48353	0.999937	3088.6	0.0925816	0.0791349	1.16992	0.242033	0.999931	1971	0.304136	0.20726	1.46741	0.142265	0.229939	1479.58	0.251497	0.0706558	3.55946	0.00037162	0.000728305
gene:VDAG_JR2_Chr1g06050a	285.509	-0.0438753	0.26904	-0.163081	0.870455	0.999824	1550.13	-0.00940042	0.100415	-0.0936159	0.925414	0.999974	4301.23	0.0867459	0.133482	0.649868	0.515778	0.999937	20.5235	0.127483	0.410752	0.310366	0.756283	0.999931	1169.75	0.395715	0.151153	2.61798	0.00884525	0.0234745	1874.56	0.0451585	0.0705441	0.640146	0.522078	0.58262
gene:VDAG_JR2_Chr1g06060a	422.756	0.0243237	0.196315	0.123901	0.901394	0.999824	4544.83	0.169651	0.10627	1.59641	0.110398	0.999974	288.923	0.0467693	0.145522	0.321391	0.747914	0.999937	53.0009	0.122149	0.270699	0.451237	0.651819	0.999931	34.647	1.50625	0.397904	3.78547	0.000153417	0.000750293	291.689	0.772969	0.132112	5.85086	4.89029e-09	1.51967e-08
gene:VDAG_JR2_Chr1g06070a	970.139	-0.0548679	0.0934899	-0.586886	0.55728	0.999824	306.763	0.14307	0.131974	1.08407	0.278333	0.999974	1627.52	-0.0552285	0.0862324	-0.640461	0.521873	0.999937	1495.32	-0.0346022	0.0960865	-0.360115	0.718761	0.999931	1631.12	-0.0911655	0.167663	-0.543742	0.586619	0.686598	34.3469	2.46164	0.390441	6.30477	2.88617e-10	9.79936e-10
gene:VDAG_JR2_Chr1g06080a	1684.98	-0.0576965	0.0871377	-0.66213	0.507888	0.999824	1702.12	0.00218873	0.075039	0.0291679	0.976731	0.999974	577.806	0.0161286	0.102606	0.157189	0.875096	0.999937	4626.42	0.290561	0.0908128	3.19956	0.00137636	0.187656	1248.16	0.00630437	0.0944223	0.0667678	0.946767	0.962003	7654.27	-0.830434	0.0640915	-12.957	2.14406e-38	2.65829e-37
gene:VDAG_JR2_Chr1g06090a	5.79585	-0.942767	0.925228	-1.01896	0.308223	0.999824	576.574	-0.0630627	0.0915914	-0.688522	0.491124	0.999974	281.002	-0.304976	0.127772	-2.38687	0.0169925	0.999937	287.139	0.0340052	0.133729	0.254284	0.799276	0.999931	1609.16	-0.164573	0.144009	-1.1428	0.253121	0.363595	429.403	0.943916	0.117692	8.02021	1.05563e-15	5.12745e-15
gene:VDAG_JR2_Chr1g06100a	772.543	0.047826	0.100494	0.475908	0.63414	0.999824	316.156	-0.0209885	0.117087	-0.179256	0.857737	0.999974	3663.91	-0.0700188	0.0769397	-0.910049	0.362797	0.999937	1686.9	0.0548139	0.0743259	0.737481	0.46083	0.999931	252.957	0.630749	0.308044	2.04759	0.0405998	0.0840817	612.305	0.911886	0.0951405	9.58463	9.27915e-22	6.03949e-21
gene:VDAG_JR2_Chr1g06110a	3027.61	-0.037759	0.106234	-0.355433	0.722265	0.999824	3819.81	-0.0219383	0.0718419	-0.305369	0.760085	0.999974	13.0395	-0.131486	0.545136	-0.241199	0.809401	0.999937	559.288	-0.0709136	0.0987373	-0.718206	0.472631	0.999931	17.5331	1.37719	0.595346	2.31325	0.0207089	0.0481966	935.147	-0.206947	0.0894736	-2.31294	0.0207262	0.0321134
gene:VDAG_JR2_Chr1g06120a	23.9351	0.465785	0.384846	1.21031	0.226158	0.999824	13.5767	-0.0880038	0.57644	-0.152668	0.87866	0.999974	2101.17	-0.0200774	0.0692302	-0.290009	0.771809	0.999937	304.686	-0.0488087	0.118103	-0.413272	0.679407	0.999931	7712.23	-0.49893	0.202824	-2.45992	0.0138967	0.0342918	1552.44	-0.354417	0.0693245	-5.11244	3.18028e-07	8.50408e-07
gene:VDAG_JR2_Chr1g06130a	49.1598	-0.173822	0.344651	-0.504341	0.614022	0.999824	2151.05	-0.0253366	0.0648924	-0.39044	0.696211	0.999974	31.8294	-0.0951286	0.335623	-0.283439	0.77684	0.999937	3698.64	-0.0359408	0.0661243	-0.543535	0.586762	0.999931	387.169	0.893602	0.296395	3.0149	0.00257066	0.00846055	7.77467	0.0163522	0.685543	0.0238529	0.98097	0.984946
gene:VDAG_JR2_Chr1g06140a	1495.23	-0.110685	0.123611	-0.895428	0.370558	0.999824	33.5303	-0.0165778	0.32339	-0.0512627	0.959116	0.999974	333.64	-0.0162317	0.12243	-0.13258	0.894526	0.999937	12.5988	-0.238695	0.530991	-0.449527	0.653051	0.999931	557.369	0.884139	0.13963	6.332	2.41999e-10	4.57024e-09	838.805	0.237141	0.0960519	2.46889	0.0135534	0.0216554
gene:VDAG_JR2_Chr1g06150a	4137.12	-0.0932923	0.251108	-0.371523	0.710248	0.999824	363.016	0.150453	0.121617	1.2371	0.21605	0.999974	108.609	-0.0833274	0.188488	-0.442084	0.658428	0.999937	2097.32	-0.0192483	0.0679404	-0.283312	0.776938	0.999931	935.189	0.0349994	0.175698	0.199202	0.842105	0.885504	2779.23	-0.344178	0.0701044	-4.90951	9.13036e-07	2.33221e-06
gene:VDAG_JR2_Chr1g06160a	282.814	-0.0833396	0.183951	-0.453052	0.650511	0.999824	125.145	0.243468	0.191389	1.27212	0.203332	0.999974	175.881	-0.020312	0.15488	-0.131146	0.89566	0.999937	31.6243	-0.107562	0.340723	-0.315687	0.75224	0.999931	1515.97	-0.171492	0.0992911	-1.72717	0.0841379	0.151632	47.5574	1.87501	0.30218	6.20494	5.47185e-10	1.81847e-09
gene:VDAG_JR2_Chr1g06170a	1701.03	0.00551025	0.0821474	0.0670775	0.94652	0.999824	191.107	0.143725	0.140738	1.02122	0.30715	0.999974	652.654	0.0216772	0.0993957	0.21809	0.827359	0.999937	346.831	0.0994534	0.119665	0.831096	0.405919	0.999931	5.37942	-0.979936	1.12232	-0.873137	0.382588	0.502099	55.2777	0.127094	0.255473	0.497484	0.618848	0.670784
gene:VDAG_JR2_Chr1g06180a	593.042	0.0242794	0.118014	0.205734	0.836998	0.999824	644.537	-0.0885725	0.0922908	-0.959711	0.337201	0.999974	1314.29	-0.0329239	0.0845458	-0.389421	0.696965	0.999937	108.556	-0.0782682	0.184544	-0.424116	0.671481	0.999931	713.473	0.0133721	0.227882	0.0586797	0.953207	0.966498	1320.05	-0.56189	0.0886121	-6.34101	2.28271e-10	7.79103e-10
gene:VDAG_JR2_Chr1g06190a	328.902	0.0968309	0.138726	0.698002	0.485176	0.999824	1335.06	-0.0607247	0.0781327	-0.7772	0.437041	0.999974	11.1404	0.00222575	0.544092	0.00409076	0.996736	0.999937	170.565	-0.103676	0.14967	-0.692697	0.4885	0.999931	3126.91	0.240754	0.150112	1.60383	0.108751	0.186067	4199.84	-0.0894666	0.0964895	-0.927216	0.353815	0.418402
gene:VDAG_JR2_Chr1g06200a	3771.76	-0.0533564	0.0858529	-0.621486	0.53428	0.999824	11.3333	-0.022804	0.53182	-0.0428792	0.965798	0.999974	65.5953	-0.0585166	0.250039	-0.23403	0.814962	0.999937	638.611	-0.0348429	0.0923361	-0.377349	0.705915	0.999931	33.3322	1.35205	0.59752	2.26277	0.0236499	0.0539336	346.933	0.434833	0.126738	3.43095	0.000601471	0.0011502
gene:VDAG_JR2_Chr1g06210a	14.4086	0.087972	0.541244	0.162537	0.870883	0.999824	68.5684	-0.00348835	0.252906	-0.0137931	0.988995	0.999974	211.106	-0.0706243	0.174654	-0.404368	0.685942	0.999937	1335.78	0.0205799	0.0736476	0.279438	0.779909	0.999931	61.2397	0.596081	0.319238	1.8672	0.0618739	0.118688	1761.5	0.0664736	0.0722486	0.920067	0.357538	0.422025
gene:VDAG_JR2_Chr1g06220a	2148.89	-0.022871	0.088958	-0.257099	0.797102	0.999824	218.468	-0.0455662	0.160506	-0.283892	0.776493	0.999974	634.315	-0.0617067	0.106464	-0.579602	0.562183	0.999937	10.8507	-0.0744223	0.561698	-0.132495	0.894593	0.999931	1264.75	-0.427818	0.19124	-2.23707	0.0252819	0.0570505	635.885	0.181069	0.0950966	1.90406	0.0569029	0.0815835
gene:VDAG_JR2_Chr1g06230a	36.3032	0.211238	0.347474	0.607924	0.543238	0.999824	648.248	-0.0730723	0.0947972	-0.770827	0.440809	0.999974	1484.89	-0.108427	0.0915336	-1.18456	0.23619	0.999937	63.8704	-0.131175	0.257577	-0.509266	0.610566	0.999931	3951.68	-0.0290416	0.29306	-0.099098	0.92106	0.943665	283.412	-0.397465	0.121577	-3.26923	0.00107839	0.00200255
gene:VDAG_JR2_Chr1g06240a	353.945	0.0852392	0.205611	0.414565	0.67846	0.999824	1560.49	-0.0367781	0.075794	-0.485237	0.627508	0.999974	1938.25	0.0166516	0.0709516	0.23469	0.81445	0.999937	209.777	-0.0845037	0.157672	-0.535947	0.591995	0.999931	452.995	1.22115	0.191149	6.38847	1.67551e-10	3.24568e-09	4337.05	0.29567	0.0622031	4.75331	2.00116e-06	4.95826e-06
gene:VDAG_JR2_Chr1g06250a	113.898	-0.0132702	0.179234	-0.0740383	0.94098	0.999824	1963.17	-0.0192993	0.0651915	-0.296041	0.767199	0.999974	4101.07	-0.0522403	0.0634616	-0.82318	0.410406	0.999937	629.236	-0.0793051	0.0966214	-0.820782	0.41177	0.999931	1596.3	0.0170646	0.15191	0.112333	0.910559	0.936611	17.5202	0.557993	0.456975	1.22106	0.222064	0.278756
gene:VDAG_JR2_Chr1g06260a	180.854	-0.00621319	0.152299	-0.040796	0.967458	0.999824	4233.06	-0.0333302	0.0565495	-0.589398	0.555594	0.999974	3795.6	-0.0785772	0.081541	-0.963653	0.33522	0.999937	1477.03	-0.11769	0.0831206	-1.41589	0.156808	0.999931	671.533	0.529467	0.252115	2.10011	0.0357195	0.0756536	1915.63	-0.424672	0.0655613	-6.47748	9.32696e-11	3.27448e-10
gene:VDAG_JR2_Chr1g06270a	678.971	0.0674695	0.102868	0.655884	0.511899	0.999824	4013.6	0.0109334	0.0596379	0.18333	0.854539	0.999974	2065.39	0.0317783	0.0831153	0.382341	0.702209	0.999937	1932.08	0.0139778	0.0673459	0.207553	0.835578	0.999931	271.204	-0.27445	0.266065	-1.03151	0.302301	0.416785	72.6606	1.70256	0.243904	6.98045	2.94244e-12	1.14105e-11
gene:VDAG_JR2_Chr1g06280a	1346.84	-0.0294626	0.0881603	-0.334193	0.738234	0.999824	2051.07	-0.0613123	0.0780521	-0.78553	0.432143	0.999974	1570.82	0.0778994	0.0792243	0.983277	0.325471	0.999937	4097.26	-0.0483921	0.0655381	-0.738381	0.460283	0.999931	4350.2	0.509408	0.112992	4.50834	6.53362e-06	4.58365e-05	491.693	0.867985	0.102026	8.50747	1.77765e-17	9.5647e-17
gene:VDAG_JR2_Chr1g06290a	10.4948	-0.250126	0.556399	-0.449545	0.653039	0.999824	1563.73	-0.00682992	0.0718162	-0.0951029	0.924233	0.999974	916.437	-0.132608	0.0916523	-1.44686	0.147935	0.999937	3875.48	-0.0111044	0.0684508	-0.162224	0.87113	0.999931	21.2688	1.17199	0.633107	1.85118	0.0641444	0.122249	103.492	-0.349752	0.189144	-1.84913	0.0644385	0.0912885
gene:VDAG_JR2_Chr1g06300a	69.4785	0.0394735	0.252461	0.156355	0.875753	0.999824	981.878	-0.00378878	0.0845512	-0.0448104	0.964258	0.999974	3511.06	-0.0720695	0.0839214	-0.858774	0.390465	0.999937	2121.02	0.113149	0.0717059	1.57796	0.114576	0.999931	2021.6	-0.00329034	0.157112	-0.0209426	0.983291	0.988162	173.357	-0.172234	0.153258	-1.12382	0.261091	0.320328
gene:VDAG_JR2_Chr1g06310a	229.603	0.102906	0.188273	0.546576	0.58467	0.999824	3692.54	0.00175069	0.0608825	0.0287552	0.97706	0.999974	2154.23	-0.0457148	0.0688397	-0.664077	0.506641	0.999937	1557.27	0.0600198	0.0701186	0.855975	0.392012	0.999931	67.0375	1.70405	0.339089	5.02536	5.02478e-07	4.63441e-06	923.952	0.806736	0.0811946	9.93583	2.90752e-23	2.02204e-22
gene:VDAG_JR2_Chr1g06320a	653.667	-0.0426979	0.107841	-0.395934	0.692154	0.999824	2187.6	-0.0748363	0.0619961	-1.20711	0.227389	0.999974	1748.69	0.0595843	0.0921048	0.646918	0.517685	0.999937	927.967	-0.0882194	0.0875678	-1.00744	0.313723	0.999931	386.202	0.49161	0.180732	2.72011	0.00652601	0.0182693	1499.92	0.232834	0.0703203	3.31105	0.000929454	0.00173717
gene:VDAG_JR2_Chr1g06330a	1590.26	0.0234855	0.0937259	0.250577	0.802141	0.999824	1763.85	0.0122004	0.0806934	0.151194	0.879823	0.999974	2388.61	-0.044328	0.0748435	-0.592275	0.553666	0.999937	3576.16	-0.0117008	0.0695767	-0.16817	0.866449	0.999931	96.955	-0.297939	0.214667	-1.38791	0.165164	0.259161	20.3067	1.33041	0.449317	2.96096	0.00306686	0.005382
gene:VDAG_JR2_Chr1g06340a	1996.96	0.0351171	0.0781459	0.449379	0.653158	0.999824	2491.24	0.00449582	0.0685245	0.065609	0.947689	0.999974	85.5291	-0.0283254	0.23662	-0.119708	0.904714	0.999937	2150.22	-0.0445885	0.064612	-0.690096	0.490134	0.999931	175.637	0.102051	0.222262	0.459148	0.646128	0.730904	71.3083	0.0746443	0.233677	0.319433	0.749398	0.790096
gene:VDAG_JR2_Chr1g06350a	4154.5	-0.0830754	0.063454	-1.30922	0.190459	0.999824	81.6173	-0.248127	0.217458	-1.14103	0.253856	0.999974	530.604	0.127701	0.125621	1.01656	0.309362	0.999937	1690.81	-0.0306796	0.0788519	-0.389079	0.697218	0.999931	799.443	0.660575	0.126734	5.21228	1.86536e-07	1.89235e-06	221.809	-0.0345599	0.152485	-0.226645	0.8207	0.851379
gene:VDAG_JR2_Chr1g06360a	3807.73	-0.138994	0.0751243	-1.85019	0.0642859	0.999824	518.853	-0.00744728	0.130253	-0.0571753	0.954406	0.999974	6084.76	0.0643329	0.0683759	0.940872	0.346771	0.999937	2391.63	-0.0341252	0.0697399	-0.489321	0.624615	0.999931	1358.5	0.185427	0.157531	1.17709	0.23916	0.347593	570.987	-0.518255	0.0996971	-5.1983	2.01116e-07	5.47117e-07
gene:VDAG_JR2_Chr1g06370a	2079.3	-0.0162021	0.103053	-0.157221	0.875071	0.999824	6165.91	0.0302921	0.0670732	0.451628	0.651537	0.999974	19835.8	0.0216538	0.0597047	0.362681	0.716843	0.999937	83.2875	-0.100043	0.219856	-0.455041	0.64908	0.999931	16.7943	1.10196	0.599882	1.83696	0.0662154	0.125548	1503.68	-0.182832	0.0756059	-2.41823	0.0155964	0.0246557
gene:VDAG_JR2_Chr1g06380a	1570.85	0.0115401	0.0827624	0.139436	0.889105	0.999824	20215.2	0.00362375	0.0567155	0.0638934	0.949055	0.999974	313.473	0.129493	0.133096	0.972927	0.33059	0.999937	469.668	-0.223935	0.115745	-1.93472	0.0530244	0.999931	60.2753	-0.179068	0.327323	-0.547067	0.584333	0.684364	2474.06	0.560246	0.0624097	8.97691	2.78478e-19	1.62012e-18
gene:VDAG_JR2_Chr1g06390a	989.739	0.0246721	0.105863	0.233057	0.815717	0.999824	312.381	0.0493682	0.127528	0.387117	0.69867	0.999974	1223.01	0.16196	0.172545	0.938652	0.347909	0.999937	5887.37	-0.0239099	0.0616778	-0.387658	0.698269	0.999931	187.322	-0.300588	0.26513	-1.13374	0.256905	0.367655	4668.18	0.20793	0.0575307	3.61425	0.00030122	0.000597424
gene:VDAG_JR2_Chr1g06400a	3551.75	-0.107301	0.0939362	-1.14228	0.253338	0.999824	1114.69	-0.180357	0.139977	-1.28848	0.19758	0.999974	1658.94	-0.0465327	0.080128	-0.580729	0.561423	0.999937	19681.7	0.00570758	0.0591385	0.0965121	0.923114	0.999931	566.279	-0.273023	0.233668	-1.16842	0.242636	0.351518	3197.86	-0.78381	0.0667036	-11.7506	7.00915e-32	6.8251e-31
gene:VDAG_JR2_Chr1g06410a	2232.99	-0.00927605	0.0786328	-0.117967	0.906094	0.999824	1726.88	-0.00327099	0.0746064	-0.0438434	0.965029	0.999974	33.9913	0.270002	0.361514	0.746865	0.455145	0.999937	311.197	0.116801	0.126	0.926992	0.35393	0.999931	1373.9	-0.210468	0.0984017	-2.13887	0.0324463	0.0698635	2102.58	-0.0231264	0.0716853	-0.32261	0.74699	0.787893
gene:VDAG_JR2_Chr1g06420a	1750.71	-0.00356835	0.115198	-0.0309758	0.975289	0.999824	34.9788	0.278646	0.345917	0.805528	0.420515	0.999974	321.09	0.136602	0.117307	1.16447	0.244232	0.999937	1077.08	-0.201575	0.1199	-1.68119	0.0927257	0.999931	2584.71	0.851133	0.271791	3.13157	0.00173872	0.00612608	2141.57	0.766217	0.0794345	9.6459	5.11609e-22	3.37602e-21
gene:VDAG_JR2_Chr1g06430a	2426.3	-0.0672008	0.0839517	-0.80047	0.423438	0.999824	307.389	-0.0591327	0.115923	-0.510102	0.60998	0.999974	17.0896	0.0311934	0.459136	0.0679392	0.945834	0.999937	1670.15	-0.0203334	0.0715493	-0.284187	0.776267	0.999931	5073.1	0.623116	0.210203	2.96436	0.00303317	0.00972068	970.877	-0.0709979	0.0789726	-0.899019	0.368642	0.43366
gene:VDAG_JR2_Chr1g06440a	91.1343	0.0847906	0.218272	0.388464	0.697673	0.999824	17.4072	0.0125119	0.450135	0.0277959	0.977825	0.999974	48.5149	0.153652	0.278025	0.552654	0.5805	0.999937	31.9197	0.102737	0.361927	0.283861	0.776517	0.999931	3052.91	-0.650299	0.251339	-2.58734	0.009672	0.0252827	3165.46	-0.524124	0.0626046	-8.37198	5.66561e-17	2.97223e-16
gene:VDAG_JR2_Chr1g06450a	557.287	0.197854	0.247133	0.800598	0.423364	0.999824	51.8148	0.263118	0.267645	0.983084	0.325566	0.999974	584.223	0.0112622	0.101319	0.111155	0.911493	0.999937	313.653	0.0780315	0.119571	0.652597	0.514016	0.999931	2147.25	0.260087	0.202569	1.28394	0.199163	0.300796	2130.4	-0.190313	0.0642392	-2.96257	0.00305082	0.0053584
gene:VDAG_JR2_Chr1g06460a	5885.97	-0.100056	0.0771369	-1.29712	0.19459	0.999824	580.134	-0.0827975	0.0966903	-0.856317	0.391823	0.999974	76.2069	0.162678	0.27836	0.584417	0.55894	0.999937	16.5648	-0.0529482	0.467076	-0.113361	0.909744	0.999931	2093.38	0.897839	0.326639	2.74872	0.0059828	0.0170203	2302	0.670112	0.0736573	9.0977	9.22672e-20	5.47853e-19
gene:VDAG_JR2_Chr1g06470a	19439	-0.106037	0.0860843	-1.23178	0.218033	0.999824	75.9146	0.0804472	0.260347	0.309	0.757322	0.999974	2.82044	-0.442384	1.10485	-0.400403	0.68886	0.999937	48.7242	0.170517	0.279856	0.609302	0.542324	0.999931	919.124	0.00681591	0.111964	0.0608759	0.951458	0.965224	2259.39	-0.330341	0.0681003	-4.8508	1.22964e-06	3.10379e-06
gene:VDAG_JR2_Chr1g06480a	311.878	0.049589	0.164861	0.300792	0.763573	0.999824	2.32309	-1.32955	1.28147	-1.03752	0.299492	0.999974	0.982893	0.0816231	1.97571	0.0413133	0.967046	0.999937	594.991	0.0696287	0.0957466	0.727219	0.467092	0.999931	2979.22	-0.452288	0.171899	-2.63113	0.00851027	0.0228	101.856	0.347379	0.197056	1.76284	0.0779272	0.108584
gene:VDAG_JR2_Chr1g06490a	1286.98	0.2367	0.50081	0.472634	0.636475	0.999824	0.979559	0.00435127	2.11424	0.00205807	0.998358	0.999974	53.606	0.344696	0.266061	1.29555	0.195129	0.999937	70.6809	-0.0456436	0.250931	-0.181897	0.855664	0.999931	1878.81	-0.33083	0.104094	-3.17818	0.00148202	0.00534231	522.656	-0.0204926	0.107201	-0.191161	0.848399	0.874549
gene:VDAG_JR2_Chr1g06500a	1797.36	0.115092	0.0750539	1.53346	0.125162	0.999824	53.8157	0.289836	0.255735	1.13335	0.257068	0.999974	1031.2	0.221899	0.084894	2.61383	0.00895324	0.999937	2.96443	-0.260669	1.06076	-0.245738	0.805885	0.999931	1531.32	-0.200917	0.163344	-1.23002	0.21869	0.323963	4632.42	-0.997863	0.0587821	-16.9756	1.2441e-64	2.90744e-63
gene:VDAG_JR2_Chr1g06510a	29.3498	-0.219032	0.401453	-0.545597	0.585343	0.999824	1054.48	0.214367	0.0761371	2.81554	0.00486953	0.741667	8302.32	-0.0117956	0.0754809	-0.156273	0.875818	0.999937	0.982414	0.0866115	1.94797	0.0444626	0.964536	0.999931	2036.05	-0.405203	0.138425	-2.92724	0.00341989	0.0107324	15149.1	-1.04946	0.0517498	-20.2794	1.95445e-91	7.85967e-90
gene:VDAG_JR2_Chr1g06520a	320.644	0.0673354	0.140021	0.480896	0.63059	0.999824	8257.85	-0.10194	0.0622775	-1.63687	0.101658	0.999974	2287.53	0.0951199	0.0907425	1.04824	0.294528	0.999937	56.5147	0.485576	0.266722	1.82053	0.0686777	0.999931	78.8784	-0.138968	0.259179	-0.536184	0.591832	0.690851	462.579	0.984486	0.110583	8.90266	5.45222e-19	3.11779e-18
gene:VDAG_JR2_Chr1g06530a	20.6867	0.477167	0.441751	1.08017	0.280066	0.999824	2337.77	0.0849919	0.0657137	1.29337	0.195884	0.999974	1417.94	-0.131636	0.0879333	-1.497	0.134394	0.999937	1022.95	0.207123	0.0842799	2.45756	0.0139883	0.585786	571.314	0.43783	0.259953	1.68427	0.0921296	0.16298	806.06	-1.5304	0.12205	-12.5391	4.5628e-36	5.20394e-35
gene:VDAG_JR2_Chr1g06540a	48.1637	0.0674453	0.286844	0.235129	0.814109	0.999824	1456.47	-0.127071	0.0950854	-1.33639	0.181423	0.999974	2276.03	0.0176527	0.0848036	0.20816	0.835104	0.999937	8404.83	0.029893	0.0582212	0.513438	0.607645	0.999931	4318.78	-0.949664	0.120178	-7.90216	2.74105e-15	1.01715e-13	1423.21	-0.672823	0.0706224	-9.52705	1.61811e-21	1.04385e-20
gene:VDAG_JR2_Chr1g06550a	599.287	0.0171933	0.122442	0.140419	0.888329	0.999824	2267.66	-0.066318	0.06635	-0.999518	0.317544	0.999974	1000.97	0.0612478	0.101687	0.602315	0.546964	0.999937	2261.41	0.0689392	0.0662134	1.04117	0.297798	0.999931	13962.9	-1.05041	0.135162	-7.77149	7.75689e-15	2.77303e-13	43.099	0.761585	0.312763	2.43502	0.014891	0.0236249
gene:VDAG_JR2_Chr1g06560a	77.5456	0.144026	0.327065	0.44036	0.659676	0.999824	970.494	-0.102755	0.0892451	-1.15138	0.249575	0.999974	282.374	-0.0215986	0.140207	-0.154048	0.877572	0.999937	1361.87	-0.249913	0.0837917	-2.98256	0.00285853	0.271972	467.61	1.17915	0.312033	3.77895	0.000157494	0.000767865	263.082	-0.6045	0.125948	-4.79959	1.58993e-06	3.97835e-06
gene:VDAG_JR2_Chr1g06570a	3.13823	-0.163165	1.04753	-0.155761	0.876221	0.999824	296.377	0.0437248	0.129635	0.337291	0.735897	0.999974	44.1709	0.152894	0.294655	0.51889	0.603837	0.999937	2293.67	0.0460767	0.0683128	0.674496	0.499996	0.999931	764.041	-1.38029	0.237911	-5.80172	6.56373e-09	9.54184e-08	25.0517	0.89227	0.395704	2.25489	0.02414	0.0369224
gene:VDAG_JR2_Chr1g06620a	1.14749	0.428941	1.94931	0.220048	0.825834	0.999824	50.25	0.422319	0.266189	1.58654	0.112618	0.999974	292.206	0.0757174	0.126552	0.598311	0.549633	0.999937	971.258	-0.0194654	0.0887035	-0.219444	0.826304	0.999931	1323.41	-0.640977	0.0925041	-6.92917	4.23322e-12	1.07663e-10	47.2168	-0.0293923	0.282365	-0.104093	0.917095	0.933296
gene:VDAG_JR2_Chr1g06630a	51.3202	0.166631	0.279484	0.596211	0.551035	0.999824	289.65	-0.0214553	0.125487	-0.170976	0.864242	0.999974	222.567	-0.136789	0.144408	-0.947244	0.343514	0.999937	282.755	-0.0116065	0.133326	-0.0870536	0.930629	0.999931	84.359	2.23749	0.721553	3.10094	0.0019291	0.00667454	635.044	0.142446	0.0982345	1.45006	0.147042	0.192381
gene:VDAG_JR2_Chr1g06640a	1013.72	0.111586	0.104336	1.06949	0.284847	0.999824	234.979	-0.0488641	0.137953	-0.354208	0.723183	0.999974	8623.69	-0.0736888	0.0672981	-1.09496	0.273534	0.999937	41.251	-0.0375585	0.29133	-0.128921	0.89742	0.999931	265.049	-0.30192	0.146092	-2.06665	0.0387673	0.080947	85.8252	0.377573	0.230134	1.64067	0.100867	0.136928
gene:VDAG_JR2_Chr1g06650a	8418.49	-0.0393699	0.0892071	-0.441331	0.658973	0.999824	8896.18	-0.0564138	0.0552671	-1.02075	0.307373	0.999974	740.206	-0.020979	0.0910541	-0.230401	0.81778	0.999937	299.71	0.152862	0.121461	1.25852	0.208202	0.999931	27.3879	1.25454	0.643107	1.95074	0.0510877	0.101591	4.9303	0.949307	0.861	1.10256	0.270217	0.330069
gene:VDAG_JR2_Chr1g06660a	2375.86	0.135071	0.13291	1.01626	0.309507	0.999824	716.492	-0.194514	0.0902871	-2.1544	0.0312089	0.999974	138.176	-0.0360648	0.174508	-0.206666	0.836271	0.999937	223.374	-0.118631	0.148346	-0.799687	0.423892	0.999931	49.495	0.320433	0.392416	0.816563	0.414178	0.533579	2.10366	4.49172	1.68457	2.66639	0.007667	0.0127433
gene:VDAG_JR2_Chr1g06670a	1569.79	0.095861	0.190486	0.503244	0.614793	0.999824	142.028	-0.0308756	0.162781	-0.189676	0.849563	0.999974	28569.4	-0.0043096	0.0776291	-0.0555152	0.955728	0.999937	8616.45	-0.0696128	0.0601942	-1.15647	0.247489	0.999931	615.825	0.278353	0.176788	1.57451	0.11537	0.19491	1.31383	0.72207	1.81866	0.397035	0.691341	0.737931
gene:VDAG_JR2_Chr1g06680a	2299.14	-0.0204316	0.118532	-0.172372	0.863145	0.999824	28750.4	-0.0595001	0.051168	-1.16284	0.244895	0.999974	724.441	0.0398818	0.0952855	0.41855	0.675545	0.999937	749.553	0.0210839	0.0856793	0.24608	0.805621	0.999931	85.1008	0.557343	0.332651	1.67546	0.0938447	0.165483	92.0461	1.46397	0.215024	6.80842	9.86765e-12	3.70703e-11
gene:VDAG_JR2_Chr1g06690a	1026.67	0.0665996	0.131896	0.504941	0.6136	0.999824	707.672	-0.102417	0.0902365	-1.13499	0.25638	0.999974	1315	0.0325882	0.081041	0.40212	0.687596	0.999937	137.032	-0.0559309	0.167093	-0.334728	0.73783	0.999931	5.52121	1.34936	1.00022	1.34906	0.177318	0.274396	996.123	0.023777	0.0815845	0.29144	0.770715	0.808646
gene:VDAG_JR2_Chr1g06700a	299.423	0.078397	0.144986	0.540721	0.5887	0.999824	1338.83	0.0119128	0.075192	0.158431	0.874117	0.999974	3654.42	-0.0287061	0.156642	-0.183259	0.854595	0.999937	28582.3	0.00340406	0.0650374	0.0523401	0.958258	0.999931	5.48408	5.98666	1.98156	3.02119	0.00251787	0.00832676	7456.12	-0.465837	0.0554051	-8.40784	4.17634e-17	2.20401e-16
gene:VDAG_JR2_Chr1g06710a	44.2559	0.0903361	0.338349	0.266991	0.789476	0.999824	4015.81	0.16572	0.124893	1.3269	0.18454	0.999974	354.187	-0.0573357	0.17193	-0.333483	0.73877	0.999937	690.685	-0.0927482	0.0898032	-1.03279	0.3017	0.999931	2.99492	2.46654	1.86109	1.32532	0.185066	0.283725	2834	0.554813	0.0615867	9.00866	2.08597e-19	1.21872e-18
gene:VDAG_JR2_Chr1g06720a	305.993	0.138688	0.134671	1.02983	0.303091	0.999824	393.889	0.170848	0.159177	1.07332	0.283126	0.999974	2.68941	-0.293714	1.20091	-0.244577	0.806784	0.999937	1308.98	0.0259778	0.0756486	0.343401	0.731297	0.999931	60.6452	0.752521	0.327374	2.29866	0.0215242	0.0498059	970.082	-1.9367	0.0967636	-20.0148	4.09322e-89	1.55996e-87
gene:VDAG_JR2_Chr1g06730a	238.145	-0.00488408	0.137086	-0.0356279	0.971579	0.999824	2.33786	-0.872944	1.19	-0.733566	0.463213	0.999974	1586.24	-0.0781817	0.115364	-0.677697	0.497964	0.999937	3523.54	-0.13083	0.12096	-1.0816	0.279432	0.999931	755.631	-0.600321	0.194021	-3.0941	0.00197408	0.00681717	2325.95	-0.0260565	0.0662867	-0.393088	0.694254	0.740339
gene:VDAG_JR2_Chr1g06740a	8851.57	-0.0656783	0.0801674	-0.819264	0.412636	0.999824	1680	0.016383	0.0813947	0.201279	0.840481	0.999974	18.0746	0.0709937	0.436776	0.16254	0.870881	0.999937	353.233	-0.0592459	0.173188	-0.342091	0.732283	0.999931	6119.74	-0.902588	0.249677	-3.61503	0.000300316	0.00134675	1034.83	0.05029	0.0856904	0.58688	0.557284	0.615308
gene:VDAG_JR2_Chr1g06750a	733.919	-0.115525	0.132363	-0.872792	0.382776	0.999824	16.65	-0.252427	0.441302	-0.572004	0.567319	0.999974	1408.46	-0.108675	0.0830992	-1.30777	0.190951	0.999937	2.33129	-0.786439	1.21329	-0.648187	0.516864	0.999931	2142.69	0.0355731	0.163097	0.21811	0.827344	0.873644	283.005	-0.125223	0.128576	-0.973923	0.330095	0.394115
gene:VDAG_JR2_Chr1g06760a	142.202	-0.0217482	0.170209	-0.127773	0.898329	0.999824	1462.11	-0.0722448	0.0692706	-1.04294	0.296978	0.999974	443.195	0.0810375	0.109645	0.739088	0.459853	0.999937	1657.16	0.0550339	0.0936887	0.587413	0.556927	0.999931	5117.51	2.63621	0.249589	10.5622	4.46054e-26	5.00962e-24	287.428	3.61334	0.172007	21.0069	5.6749e-98	2.62274e-96
gene:VDAG_JR2_Chr1g06770a	29237.7	-0.00508546	0.0590297	-0.0861508	0.931347	0.999824	439.873	-0.0117706	0.102778	-0.114524	0.908822	0.999974	2408.68	-3.86132e-05	0.0836647	-0.000461523	0.999632	0.999937	15.72	-0.346374	0.467712	-0.740572	0.458953	0.999931	2152.79	-0.0146653	0.11486	-0.12768	0.898402	0.927521	347.021	0.43402	0.115652	3.75281	0.000174866	0.000357055
gene:VDAG_JR2_Chr1g06780a	755.036	0.0905945	0.148953	0.608209	0.543049	0.999824	2554.54	0.0954302	0.0861223	1.10808	0.267828	0.999974	314.861	0.176045	0.117509	1.49813	0.134098	0.999937	1448.18	-0.0200968	0.0746981	-0.26904	0.787899	0.999931	954.895	0.0537485	0.146996	0.365646	0.714629	0.787818	247.125	0.0624506	0.131509	0.474879	0.634874	0.685396
gene:VDAG_JR2_Chr1g06790a	1319.59	-0.0245484	0.0794609	-0.308937	0.75737	0.999824	314.537	0.103637	0.112906	0.917905	0.358669	0.999974	1669.84	-0.176612	0.102863	-1.71695	0.0859876	0.999937	440.502	0.0702948	0.105786	0.664502	0.506369	0.999931	260.057	-0.134666	0.177322	-0.759442	0.447588	0.563806	6251.26	-1.46401	0.0699492	-20.9297	2.87345e-97	1.30368e-95
gene:VDAG_JR2_Chr1g06800a	3428.89	-0.295056	0.197801	-1.49168	0.135783	0.999824	1649.99	-0.293352	0.0980132	-2.99298	0.00276267	0.551364	64.1884	-0.014927	0.24089	-0.061966	0.95059	0.999937	2428.54	0.0299207	0.0784145	0.381571	0.702779	0.999931	136.451	2.53847	0.484301	5.24151	1.59269e-07	1.647e-06	524.584	-1.4902	0.101755	-14.645	1.44902e-48	2.38665e-47
gene:VDAG_JR2_Chr1g06810a	349.627	-0.167076	0.243264	-0.686808	0.492204	0.999824	66.1031	-0.0036529	0.24378	-0.0149844	0.988045	0.999974	239.431	-0.0481743	0.142961	-0.336974	0.736136	0.999937	308.894	0.130745	0.119631	1.0929	0.274436	0.999931	322.961	0.456446	0.230453	1.98065	0.047631	0.0957979	113	-0.845486	0.191148	-4.42321	9.72453e-06	2.26491e-05
gene:VDAG_JR2_Chr1g06820a	2.50231	-0.605385	1.12231	-0.539411	0.589603	0.999824	253.182	0.039279	0.131976	0.297623	0.765991	0.999974	68.2618	-0.31746	0.235323	-1.34904	0.177325	0.999937	1618.56	-0.26706	0.0938373	-2.84599	0.00442734	0.345015	259.812	0.411429	0.173532	2.37091	0.0177444	0.042187	22307.8	-0.992275	0.0539745	-18.3842	1.7592e-75	5.18797e-74
gene:VDAG_JR2_Chr1g06850a	1662.45	-0.00899656	0.121919	-0.073791	0.941177	0.999824	75.3567	-0.090286	0.219753	-0.410852	0.681181	0.999974	704.641	-0.0124445	0.0971567	-0.128087	0.89808	0.999937	61.1248	-0.154316	0.244344	-0.631551	0.52768	0.999931	5643.57	-1.58099	0.402594	-3.92702	8.60059e-05	0.000452155	878.627	0.454506	0.0858725	5.2928	1.2046e-07	3.33562e-07
gene:VDAG_JR2_Chr1g06860a	17.6306	-0.0721695	0.439497	-0.164209	0.869566	0.999824	734.1	0.0327238	0.0901621	0.362944	0.716647	0.999974	1717.51	0.0576919	0.0850437	0.67838	0.497531	0.999937	234.567	-0.101848	0.140902	-0.722826	0.469787	0.999931	435.924	-2.16711	0.406243	-5.33453	9.57933e-08	1.04984e-06	1143.44	-0.524462	0.0751911	-6.97506	3.0574e-12	1.18489e-11
gene:VDAG_JR2_Chr1g06870a	1436.95	-0.118487	0.0989875	-1.19699	0.231311	0.999824	1742.67	0.0275092	0.0737583	0.372964	0.709176	0.999974	474.21	-0.0504698	0.105982	-0.476213	0.633923	0.999937	66.6989	-0.386255	0.233036	-1.65749	0.0974205	0.999931	104.064	-0.851098	0.221185	-3.8479	0.000119133	0.000602598	26275.2	3.66871	0.0951303	38.5651	0	0
gene:VDAG_JR2_Chr1g06880a	457.436	0.104318	0.133556	0.781081	0.434755	0.999824	506.054	0.0643982	0.10013	0.643146	0.52013	0.999974	469.729	0.0865381	0.105792	0.818004	0.413355	0.999937	707.806	0.00701532	0.0934531	0.0750677	0.940161	0.999931	21755.5	-0.76205	0.138445	-5.50435	3.70532e-08	4.52591e-07	2292.46	3.48871	0.221396	15.7578	6.07541e-56	1.16306e-54
gene:VDAG_JR2_Chr1g06890a	2436.96	-0.0341129	0.104844	-0.325368	0.744902	0.999824	470.976	0.022755	0.105545	0.215595	0.829304	0.999974	651.361	0.0488547	0.103898	0.470216	0.638201	0.999937	1709.23	0.0501145	0.0777556	0.644513	0.519243	0.999931	765.798	0.311765	0.11845	2.63204	0.00848734	0.0227578	16.2237	3.26524	0.624113	5.23181	1.67856e-07	4.59564e-07
gene:VDAG_JR2_Chr1g06900a	301.077	-0.015316	0.123688	-0.123828	0.901451	0.999824	657.5	0.00396737	0.102637	0.0386543	0.969166	0.999974	220.688	-0.129811	0.140828	-0.92177	0.356649	0.999937	481.829	0.00290355	0.0996446	0.029139	0.976754	0.999931	1143.98	-0.251601	0.12141	-2.07233	0.0382347	0.0800324	3.59225	5.26108	1.46343	3.59503	0.000324358	0.000640443
gene:VDAG_JR2_Chr1g06910a	1731.53	-0.137082	0.130713	-1.04873	0.294303	0.999824	225.441	-0.14257	0.14924	-0.955307	0.339422	0.999974	655.187	0.0284946	0.110341	0.258242	0.79622	0.999937	462.857	0.0508188	0.102094	0.497766	0.618649	0.999931	31046.1	4.0516	0.446167	9.08091	1.07668e-19	6.7981e-18	1488.24	-0.394635	0.0940442	-4.19627	2.71345e-05	6.04148e-05
gene:VDAG_JR2_Chr1g06920a	67.6917	0.0699416	0.259022	0.270022	0.787143	0.999824	680.176	0.0633121	0.102864	0.615492	0.53823	0.999974	2840.57	-0.0324396	0.107482	-0.301815	0.762793	0.999937	643.046	0.0198936	0.0972973	0.204462	0.837993	0.999931	2534.73	3.77238	0.427273	8.82897	1.05649e-18	5.88064e-17	14.8469	-0.685074	0.497638	-1.37665	0.16862	0.217622
gene:VDAG_JR2_Chr1g06930a	271.022	0.232599	0.191714	1.21326	0.225031	0.999824	2926.14	-0.0192061	0.0951009	-0.201955	0.839952	0.999974	10511.7	-0.132725	0.0936307	-1.41753	0.156327	0.999937	235.752	0.0672059	0.132921	0.505607	0.613132	0.999931	12.1181	2.92116	0.983675	2.96964	0.00298148	0.0095768	1350.69	-0.355791	0.0716736	-4.96405	6.90382e-07	1.7878e-06
gene:VDAG_JR2_Chr1g06940a	71.623	-0.239594	0.268372	-0.892769	0.371981	0.999824	11012.4	-0.0689404	0.0779162	-0.884802	0.376264	0.999974	1063.93	-0.0326376	0.128548	-0.253895	0.799577	0.999937	678.368	0.132154	0.102496	1.28936	0.197275	0.999931	3.16875	5.19843	1.75575	2.9608	0.0030684	0.00979896	495.853	0.28591	0.0985647	2.90073	0.00372296	0.00647103
gene:VDAG_JR2_Chr1g06950a	738.578	0.0551285	0.111522	0.494326	0.621076	0.999824	1105.88	0.00541992	0.110886	0.0488784	0.961016	0.999974	644.434	-0.0163339	0.106275	-0.153695	0.87785	0.999937	3024.77	0.151392	0.115602	1.3096	0.190332	0.999931	1661.17	0.178144	0.267611	0.66568	0.505615	0.614208	2442.7	-0.0671059	0.0732071	-0.916658	0.359322	0.423903
gene:VDAG_JR2_Chr1g06960a	1735	0.0201195	0.0861978	0.233411	0.815442	0.999824	653.778	-0.0481225	0.104464	-0.460663	0.64504	0.999974	20014.4	-0.0637524	0.111282	-0.572888	0.566721	0.999937	10951.3	-0.00479288	0.0614637	-0.0779791	0.937845	0.999931	12.3397	-1.11739	0.630839	-1.77127	0.0765152	0.140733	367.061	0.477966	0.110241	4.33564	1.45335e-05	3.32862e-05
gene:VDAG_JR2_Chr1g06970a	501.378	0.0431497	0.11748	0.367293	0.7134	0.999824	19526.6	-0.215452	0.10119	-2.12919	0.0332384	0.999974	118.762	-0.160613	0.18619	-0.862628	0.388342	0.999937	1035.38	-0.107083	0.087867	-1.21869	0.22296	0.999931	1286.61	-0.249878	0.166029	-1.50503	0.132316	0.217094	3088.63	1.23911	0.0884211	14.0138	1.28387e-44	1.90901e-43
gene:VDAG_JR2_Chr1g06980a	472.307	0.0360809	0.132999	0.271287	0.78617	0.999824	124.917	-0.0854494	0.178812	-0.477872	0.632741	0.999974	125.827	0.139415	0.175118	0.796118	0.425963	0.999937	617.483	-0.137038	0.0970508	-1.41203	0.157942	0.999931	453.89	0.26758	0.139337	1.92038	0.0548102	0.107743	69.7854	0.117264	0.23593	0.497031	0.619167	0.671072
gene:VDAG_JR2_Chr1g06990a	647.268	-0.0366108	0.126558	-0.289281	0.772366	0.999824	120.07	-0.0663278	0.176278	-0.376268	0.706718	0.999974	204.926	0.0122305	0.159827	0.0765237	0.939002	0.999937	19496	-0.136006	0.0784704	-1.73321	0.0830578	0.999931	2615.87	0.345314	0.135439	2.5496	0.0107847	0.0277175	345.45	0.794279	0.114524	6.93547	4.04871e-12	1.55689e-11
gene:VDAG_JR2_Chr1g07000a	230.658	-0.0689604	0.146223	-0.471612	0.637204	0.999824	201.597	-0.10815	0.144115	-0.750443	0.452988	0.999974	69.7856	-0.126308	0.250398	-0.504428	0.613961	0.999937	119.895	-0.128575	0.183437	-0.700923	0.483351	0.999931	366.589	0.670453	0.271512	2.46933	0.0135367	0.033593	91.0922	0.398011	0.211632	1.88067	0.0600168	0.0856612
gene:VDAG_JR2_Chr1g07010a	669.217	0.0217301	0.126443	0.171858	0.86355	0.999824	73.8002	-0.0340457	0.241817	-0.140791	0.888035	0.999974	0.32173	-1.78688	3.91804	-0.456065	0.648343	0.999937	119.995	0.0122567	0.188075	0.0651691	0.948039	0.999931	3166.83	1.45277	0.560256	2.59306	0.0095127	0.0249536	677.975	-0.240836	0.0974706	-2.47086	0.013479	0.0215448
gene:VDAG_JR2_Chr1g07020a	2818.32	-0.125093	0.122583	-1.02048	0.307501	0.999824	0.33033	-1.86024	3.82376	-0.486496	0.626616	0.999974	408.576	0.102485	0.120011	0.853964	0.393125	0.999937	202.149	-0.0192769	0.146112	-0.131932	0.895038	0.999931	70.8902	0.372898	0.342945	1.08734	0.276887	0.389878	1604.17	-0.256721	0.0820872	-3.12742	0.00176345	0.00319376
gene:VDAG_JR2_Chr1g07030a	11410.4	0.0393132	0.124234	0.316444	0.751665	0.999824	406.054	0.0139901	0.117334	0.119233	0.905091	0.999974	2534.43	-0.120476	0.102237	-1.1784	0.238637	0.999937	69.2287	-0.143919	0.2295	-0.627097	0.530596	0.999931	337.615	0.924385	0.16714	5.53061	3.1912e-08	3.93581e-07	476.363	-0.147087	0.102435	-1.43591	0.151028	0.196971
gene:VDAG_JR2_Chr1g07040a	1135.03	0.0849683	0.212668	0.399534	0.6895	0.999824	2765.14	0.0604999	0.0829345	0.729491	0.465702	0.999974	255.65	-0.0756834	0.13609	-0.556125	0.578125	0.999937	0.321831	-1.78557	3.5859	-0.497943	0.618524	0.999931	74.2188	0.0691091	0.279357	0.247387	0.804609	0.857227	538.259	0.352927	0.0993915	3.55088	0.000383943	0.000750815
gene:VDAG_JR2_Chr1g07050a	632.973	-0.139057	0.114144	-1.21826	0.223125	0.999824	268.725	-0.00380441	0.130371	-0.0291814	0.97672	0.999974	2579.47	0.020179	0.0873971	0.230889	0.817401	0.999937	403.705	0.0760053	0.120887	0.628729	0.529527	0.999931	634.991	-0.191291	0.124407	-1.53763	0.12414	0.206564	732.811	0.270281	0.0894449	3.02176	0.00251307	0.00445496
gene:VDAG_JR2_Chr1g07060a	19890.7	-0.152388	0.2065	-0.73796	0.460539	0.999824	2637.33	0.0118631	0.067428	0.175937	0.860343	0.999974	329.628	-0.0170219	0.121278	-0.140355	0.88838	0.999937	2694.39	0.0646687	0.0878668	0.735985	0.46174	0.999931	1605.76	-0.00811427	0.121453	-0.06681	0.946733	0.962003	274.062	0.36678	0.123828	2.96202	0.0030563	0.00536499
gene:VDAG_JR2_Chr1g07070a	123.293	-0.118617	0.202618	-0.585419	0.558266	0.999824	353.827	0.112128	0.114185	0.981983	0.326108	0.999974	424.511	-0.0471622	0.117029	-0.402996	0.686951	0.999937	255.521	-0.0697767	0.132785	-0.525487	0.599245	0.999931	434.132	-0.182447	0.126222	-1.44544	0.148333	0.237487	639.049	-0.154766	0.0998516	-1.54996	0.121151	0.161526
gene:VDAG_JR2_Chr1g07080a	120.199	-0.0584787	0.187328	-0.312172	0.75491	0.999824	451.483	0.0584005	0.113209	0.515867	0.605947	0.999974	1418.32	0.0498583	0.0867422	0.574787	0.565436	0.999937	2590.03	0.0389341	0.071895	0.541541	0.588135	0.999931	492.399	0.332566	0.306493	1.08507	0.277892	0.390816	2839.98	-0.143209	0.0725135	-1.97493	0.048276	0.0701157
gene:VDAG_JR2_Chr1g07090a	202.956	-0.0831789	0.1597	-0.520846	0.602474	0.999824	1484.37	0.106336	0.0715947	1.48526	0.137476	0.999974	971.781	-0.155652	0.0931759	-1.67052	0.0948175	0.999937	335.553	0.0402297	0.119081	0.337836	0.735487	0.999931	612.608	0.000239978	0.152597	0.00157263	0.998745	0.999178	11465.8	0.0146366	0.0669534	0.218609	0.826955	0.856195
gene:VDAG_JR2_Chr1g07100a	73.1545	-0.0552723	0.248393	-0.222519	0.82391	0.999824	1034.6	-0.0440381	0.0872093	-0.50497	0.61358	0.999974	9430.1	-0.0777464	0.101628	-0.765009	0.444266	0.999937	425.036	-0.0366903	0.107811	-0.34032	0.733616	0.999931	264.367	0.480174	0.240357	1.99775	0.0457439	0.0926042	1700.78	1.03251	0.0745265	13.8543	1.19874e-43	1.73656e-42
gene:VDAG_JR2_Chr1g07110a	0.661432	0.00311859	2.62595	0.0011876	0.999052	0.999824	9785.49	-0.0429098	0.0633756	-0.677072	0.49836	0.999974	382.306	0.0813225	0.116388	0.698721	0.484726	0.999937	1426.09	0.0714618	0.0826665	0.86446	0.387335	0.999931	591.337	-0.144274	0.193248	-0.746575	0.45532	0.571053	703.07	0.125177	0.0934098	1.34009	0.180217	0.230978
gene:VDAG_JR2_Chr1g07120a	413.164	0.0684686	0.153063	0.447322	0.654642	0.999824	392.467	0.084804	0.105932	0.80055	0.423392	0.999974	5745.54	-0.0458117	0.0693542	-0.660546	0.508903	0.999937	972.099	-0.14879	0.0912517	-1.63055	0.102986	0.999931	2852.33	0.105694	0.145672	0.725559	0.468109	0.583	17275.7	-0.671822	0.0724019	-9.27907	1.70957e-20	1.0561e-19
gene:VDAG_JR2_Chr1g07130a	2517.13	-0.213208	0.144467	-1.47583	0.13999	0.999824	6011.81	0.012557	0.0527674	0.237969	0.811905	0.999974	3017.53	-0.0719036	0.0849404	-0.846518	0.397264	0.999937	9697.85	0.0106381	0.0636458	0.167145	0.867256	0.999931	10652.7	0.0366441	0.20494	0.178804	0.858092	0.89763	122.209	-0.188094	0.180919	-1.03966	0.298497	0.360455
gene:VDAG_JR2_Chr1g07140a	269.499	0.009561	0.140127	0.0682308	0.945602	0.999824	3146.52	-0.0228935	0.0767438	-0.298311	0.765466	0.999974	312.544	-0.0302465	0.126091	-0.239879	0.810424	0.999937	377.209	0.0503737	0.107811	0.467239	0.640329	0.999931	1484.14	0.913208	0.135623	6.73341	1.65729e-11	3.85213e-10	128.341	0.0900682	0.182259	0.494177	0.621181	0.672724
gene:VDAG_JR2_Chr1g07150a	2672.07	0.0541603	0.117814	0.459712	0.645723	0.999824	315.266	-0.0784815	0.157304	-0.498917	0.617838	0.999974	928.331	-0.0515443	0.104078	-0.495248	0.620425	0.999937	5845.72	0.0109026	0.0601264	0.181328	0.85611	0.999931	610.219	-0.0465828	0.123268	-0.377898	0.705506	0.77986	202.418	-0.131378	0.144206	-0.911042	0.362273	0.426938
gene:VDAG_JR2_Chr1g07160a	343.698	0.03518	0.123972	0.283773	0.776584	0.999824	947.806	-0.0644744	0.0995837	-0.647439	0.517348	0.999974	2490.94	-0.0131801	0.0694656	-0.189736	0.849516	0.999937	3054.48	-0.0295376	0.074601	-0.395942	0.692148	0.999931	20506.3	0.131975	0.176774	0.746573	0.455322	0.571053	128.811	1.26813	0.177838	7.13081	9.97823e-13	3.98807e-12
gene:VDAG_JR2_Chr1g07170a	426.17	-0.104662	0.119296	-0.877329	0.380308	0.999824	2526.73	-0.0450373	0.0617521	-0.729324	0.465803	0.999974	1502.93	-0.0109564	0.0823659	-0.133021	0.894177	0.999937	320.542	0.0499252	0.125182	0.39882	0.690026	0.999931	134.431	0.312019	0.234045	1.33316	0.18248	0.280676	1.8074	2.12448	1.59788	1.32956	0.183662	0.234883
gene:VDAG_JR2_Chr1g07180a	1476.58	0.097043	0.0910682	1.06561	0.286601	0.999824	1523.73	-0.0440245	0.0719077	-0.612236	0.540382	0.999974	620.259	0.0115487	0.0945829	0.122102	0.902819	0.999937	955.165	0.0376747	0.0874848	0.430642	0.666728	0.999931	116.123	0.0369011	0.205555	0.179519	0.85753	0.89719	417.512	0.060276	0.111134	0.542374	0.587561	0.643801
gene:VDAG_JR2_Chr1g07190a	1013.77	-0.0987596	0.112174	-0.880414	0.378635	0.999824	654.15	0.0909402	0.0926635	0.981403	0.326394	0.999974	1267.06	-0.0131552	0.0976315	-0.134743	0.892815	0.999937	2475.9	-0.0241056	0.0648856	-0.37151	0.710258	0.999931	207.251	0.168817	0.178703	0.944679	0.344823	0.462791	2887.11	0.147548	0.0801579	1.84072	0.0656626	0.0927986
gene:VDAG_JR2_Chr1g07200a	9467.15	-0.136054	0.0918102	-1.4819	0.138366	0.999824	1260.55	-0.102363	0.0757475	-1.35137	0.176577	0.999974	595.647	-0.0091398	0.11917	-0.0766955	0.938866	0.999937	1506.39	0.00220449	0.0777596	0.0283501	0.977383	0.999931	108.571	1.08039	0.29809	3.62438	0.000289654	0.0013054	286.988	0.148452	0.127072	1.16826	0.242703	0.300698
gene:VDAG_JR2_Chr1g07210a	397.773	0.127294	0.123224	1.03303	0.301588	0.999824	610.616	-0.0115147	0.099171	-0.11611	0.907566	0.999974	841.203	0.0319124	0.096277	0.331464	0.740294	0.999937	613.553	-0.0132338	0.0910421	-0.145359	0.884427	0.999931	4.30545	3.68413	1.84851	1.99302	0.0462587	0.0934675	2051.55	-0.878799	0.0685009	-12.829	1.1279e-37	1.36029e-36
gene:VDAG_JR2_Chr1g07220a	5966.61	-0.003953	0.0892254	-0.0443035	0.964662	0.999824	862.074	0.029351	0.0862618	0.340256	0.733664	0.999974	12.6427	0.351408	0.575238	0.610893	0.541271	0.999937	1254.09	-0.0365455	0.0774296	-0.471984	0.636939	0.999931	427.828	0.344438	0.192104	1.79297	0.072977	0.135264	336.222	-0.0680436	0.114289	-0.595363	0.551601	0.610175
gene:VDAG_JR2_Chr1g07230a	3057.55	-0.102334	0.117004	-0.874625	0.381778	0.999824	12.1456	0.177214	0.554117	0.319814	0.749109	0.999974	1960.5	-0.0762766	0.0790329	-0.965124	0.334483	0.999937	587.193	-0.0445948	0.105814	-0.421444	0.673431	0.999931	3026.81	0.481991	0.281422	1.7127	0.0867678	0.155335	421.857	-0.176677	0.113793	-1.55261	0.120515	0.160817
gene:VDAG_JR2_Chr1g07240a	321.336	-0.0172092	0.14384	-0.119641	0.904767	0.999824	2052.16	-0.0160148	0.0683373	-0.23435	0.814714	0.999974	367.133	0.0079233	0.120083	0.0659819	0.947392	0.999937	824.271	-0.0201752	0.0915535	-0.220365	0.825587	0.999931	273.775	0.240177	0.164744	1.45787	0.144875	0.233119	1507.23	0.116333	0.0735248	1.58223	0.113597	0.152554
gene:VDAG_JR2_Chr1g07250a	1008.88	0.119442	0.113594	1.05148	0.293039	0.999824	374.981	-0.0039282	0.118842	-0.0330538	0.973632	0.999974	701.322	0.0071152	0.102559	0.069377	0.94469	0.999937	9.18428	-0.593955	0.682345	-0.870461	0.384048	0.999931	1988.41	-0.683014	0.178669	-3.82278	0.000131956	0.000656213	967.991	-0.283646	0.0845029	-3.35664	0.000788948	0.00148622
gene:VDAG_JR2_Chr1g07260a	2521.4	-0.0458721	0.0751521	-0.610391	0.541603	0.999824	699.01	-0.0759431	0.0911735	-0.832951	0.404873	0.999974	3644.45	-0.0210537	0.0836436	-0.251707	0.801267	0.999937	1980.21	-0.039768	0.0702558	-0.566046	0.571362	0.999931	268.263	-0.532787	0.209513	-2.54298	0.0109912	0.0282081	7308.94	-1.13706	0.0620421	-18.3273	5.01363e-75	1.4543e-73
gene:VDAG_JR2_Chr1g07270a	1533.17	-0.0209674	0.107691	-0.194699	0.845629	0.999824	3751.85	-0.0100933	0.0672934	-0.149989	0.880773	0.999974	1216.59	0.00755472	0.105065	0.0719052	0.942677	0.999937	354.01	-0.0917447	0.113736	-0.806645	0.419871	0.999931	353.073	-0.491888	0.273171	-1.80066	0.0717561	0.133606	511.524	0.726347	0.0979836	7.41294	1.23529e-13	5.25602e-13
gene:VDAG_JR2_Chr1g07280a	629.418	-0.0138383	0.117761	-0.117512	0.906454	0.999824	1260.53	0.0363186	0.105282	0.344966	0.73012	0.999974	1792.95	-0.0210179	0.0782152	-0.268719	0.788146	0.999937	691.624	-0.0267692	0.0909164	-0.294438	0.768423	0.999931	1324.28	-0.0195997	0.177074	-0.110687	0.911865	0.937422	5207.17	-0.474792	0.0567769	-8.36242	6.14446e-17	3.21255e-16
gene:VDAG_JR2_Chr1g07290a	1304.21	0.0031954	0.0957614	0.0333683	0.973381	0.999824	1849.68	-0.00390165	0.0830218	-0.0469954	0.962517	0.999974	9983.45	-0.0193341	0.0936013	-0.206558	0.836355	0.999937	3619.53	-0.0347292	0.065757	-0.528145	0.597399	0.999931	891.706	-0.28558	0.203854	-1.40091	0.161242	0.254328	2793.08	-0.433424	0.0719785	-6.02157	1.72731e-09	5.53545e-09
gene:VDAG_JR2_Chr1g07300a	616.035	0.0196291	0.115718	0.169629	0.865302	0.999824	10249	-0.0161253	0.0965326	-0.167046	0.867334	0.999974	3556.73	0.072143	0.0675822	1.06748	0.285753	0.999937	1192.54	-0.0448648	0.0913114	-0.491339	0.623187	0.999931	7076.75	-0.921919	0.257898	-3.57474	0.000350571	0.00153598	282.108	-0.46922	0.125483	-3.73931	0.000184528	0.000375792
gene:VDAG_JR2_Chr1g07310a	838.276	-0.045894	0.125876	-0.364598	0.715412	0.999824	3490.43	-0.0547491	0.0609898	-0.897676	0.369358	0.999974	710.539	0.0775327	0.0911585	0.850526	0.395033	0.999937	1824.6	0.0357005	0.0718249	0.497049	0.619155	0.999931	406.301	0.364146	0.164636	2.21182	0.0269791	0.0601687	1026.92	0.131331	0.0868519	1.51213	0.130501	0.17269
gene:VDAG_JR2_Chr1g07320a	9.99983	-0.402537	0.688014	-0.585071	0.5585	0.999824	709.956	0.00343561	0.0868991	0.0395356	0.968463	0.999974	1926	-0.0159003	0.0768257	-0.206965	0.836037	0.999937	10026.5	-0.000251549	0.0860018	-0.00292493	0.997666	0.999931	5275.66	-0.168579	0.0774076	-2.17781	0.0294202	0.0647317	2447.81	-0.175315	0.0620496	-2.8254	0.00472214	0.00809081
gene:VDAG_JR2_Chr1g07330a	2023.57	-0.0515705	0.0898593	-0.573904	0.566033	0.999824	1992.16	0.00871311	0.0694533	0.125453	0.900165	0.999974	4.45846	0.381501	0.914078	0.417361	0.676414	0.999937	3511.77	0.0424738	0.0622012	0.682845	0.494705	0.999931	2723.48	-0.249775	0.1429	-1.7479	0.0804808	0.146414	1346.92	-0.472022	0.074507	-6.33527	2.36927e-10	8.07534e-10
gene:VDAG_JR2_Chr1g07340a	372.055	-0.0215131	0.157974	-0.136181	0.891678	0.999824	4.12583	0.106749	0.940606	0.113489	0.909643	0.999974	1678.14	0.0154457	0.0825153	0.187186	0.851515	0.999937	675.49	-0.0606888	0.09272	-0.654538	0.512765	0.999931	298.495	-0.0330868	0.180628	-0.183177	0.854659	0.894924	562.786	-0.40365	0.0975243	-4.13897	3.48868e-05	7.66421e-05
gene:VDAG_JR2_Chr1g07350a	704.789	-0.04629	0.0912957	-0.507034	0.612131	0.999824	1715.45	0.00629385	0.0732319	0.085944	0.931511	0.999974	12858.6	0.0996956	0.136697	0.729321	0.465805	0.999937	1958.61	0.0384895	0.0711225	0.541172	0.588389	0.999931	919.221	0.0483852	0.179939	0.268899	0.788008	0.844411	1257.41	-0.145011	0.0751455	-1.92974	0.0536388	0.0772704
gene:VDAG_JR2_Chr1g07360a	3654.69	-0.0814313	0.0793286	-1.02651	0.304653	0.999824	13332.4	0.130645	0.128939	1.01323	0.310951	0.999974	37.2737	0.245248	0.329572	0.74414	0.456792	0.999937	3.26908	-0.522554	1.07377	-0.486656	0.626502	0.999931	2194.91	-0.261956	0.0789105	-3.31966	0.000901276	0.00349789	805.226	0.674978	0.0888037	7.60078	2.94356e-14	1.30865e-13
gene:VDAG_JR2_Chr1g07370a	1280.77	0.0866068	0.199663	0.433765	0.664459	0.999824	36.2008	0.097828	0.338955	0.288616	0.772875	0.999974	4314.99	-0.130692	0.0893652	-1.46245	0.143619	0.999937	1686.78	0.0366805	0.0719817	0.509581	0.610345	0.999931	1203.86	-0.580927	0.186202	-3.11987	0.00180932	0.00631867	835.323	-0.0968372	0.0855347	-1.13214	0.257576	0.316847
gene:VDAG_JR2_Chr1g07380a	1829.55	-0.0303621	0.0813529	-0.373215	0.708989	0.999824	4658.15	0.0205253	0.0658868	0.311523	0.755403	0.999974	155.713	-0.102014	0.166714	-0.611907	0.5406	0.999937	14205.8	0.371884	0.188478	1.9731	0.0484847	0.977847	608.671	0.0829529	0.16153	0.513544	0.607571	0.699197	12.619	0.249354	0.543029	0.459191	0.646097	0.695995
gene:VDAG_JR2_Chr1g07390a	9785.38	-0.148439	0.107555	-1.38013	0.167547	0.999824	162.063	-0.0572941	0.156846	-0.365288	0.714896	0.999974	1315.88	0.0405089	0.0819921	0.494059	0.621265	0.999937	38.4228	0.327613	0.332567	0.985105	0.324573	0.999931	1274.61	0.129386	0.144286	0.896732	0.369862	0.488441	1635.54	-0.819606	0.0713966	-11.4796	1.66993e-30	1.54356e-29
gene:VDAG_JR2_Chr1g07400a	3633.59	0.066453	0.117435	0.56587	0.571482	0.999824	1290.22	-0.0902739	0.0752818	-1.19915	0.230471	0.999974	1596.35	-0.0558701	0.081424	-0.686162	0.492611	0.999937	4457.33	-0.0277329	0.0837064	-0.331311	0.740409	0.999931	615.013	0.203074	0.159903	1.26999	0.204089	0.306774	326.28	-0.479153	0.119475	-4.01047	6.05967e-05	0.000129827
gene:VDAG_JR2_Chr1g07410a	709.124	0.0053826	0.0942027	0.0571384	0.954435	0.999824	1673.45	0.00797405	0.0757084	0.105326	0.916117	0.999974	2250.18	-0.0028176	0.0768672	-0.0366554	0.97076	0.999937	161.428	0.00995499	0.171808	0.0579425	0.953794	0.999931	830.002	0.119264	0.161976	0.736305	0.461545	0.576823	785.872	0.220916	0.0843943	2.61767	0.0088533	0.0145879
gene:VDAG_JR2_Chr1g07420a	1975.76	-0.00999763	0.0820056	-0.121914	0.902967	0.999824	2292.54	-0.0221863	0.0625682	-0.354594	0.722894	0.999974	2947.67	-0.0528432	0.0673195	-0.784961	0.432477	0.999937	1282.15	-0.0275727	0.0772575	-0.356893	0.721172	0.999931	10.7275	0.0190591	0.774814	0.0245983	0.980375	0.986282	3109.25	-0.660732	0.0658272	-10.0374	1.0443e-23	7.39545e-23
gene:VDAG_JR2_Chr1g07430a	4.45327	0.31723	0.940313	0.337366	0.735841	0.999824	3104.84	0.0246829	0.0614552	0.40164	0.687949	0.999974	2210.16	-0.00809267	0.0846559	-0.0955949	0.923842	0.999937	1622.65	-0.00194591	0.072653	-0.0267837	0.978632	0.999931	1981.01	0.0815059	0.144405	0.564426	0.572464	0.674635	1797.95	0.891624	0.0726267	12.2768	1.20653e-34	1.30859e-33
gene:VDAG_JR2_Chr1g07440a	1707	-0.00295418	0.111476	-0.0265005	0.978858	0.999824	2242.15	-0.0395243	0.0635261	-0.622173	0.533828	0.999974	898.375	-0.011368	0.0893243	-0.127267	0.898729	0.999937	2196.12	-0.0676655	0.0653289	-1.03577	0.300311	0.999931	329.974	-0.178529	0.154631	-1.15455	0.248275	0.358011	2264.34	0.50233	0.0671256	7.48344	7.24031e-14	3.13451e-13
gene:VDAG_JR2_Chr1g07450a	11989.7	-0.173301	0.306946	-0.564597	0.572348	0.999824	937.933	0.0403364	0.0805606	0.500696	0.616585	0.999974	1387.25	-0.0808925	0.0870446	-0.929322	0.352722	0.999937	2986.37	-0.00825946	0.0621309	-0.132936	0.894244	0.999931	668.141	-0.00485647	0.183458	-0.0264718	0.978881	0.985481	10234.3	-0.0551927	0.0688615	-0.801504	0.42284	0.486196
gene:VDAG_JR2_Chr1g07460a	33.6815	-0.105464	0.373395	-0.282446	0.777602	0.999824	1440.38	-0.0441879	0.0746309	-0.592086	0.553793	0.999974	5356.33	-0.0517043	0.0703981	-0.734456	0.462671	0.999937	2167.05	-0.0591369	0.067996	-0.869711	0.384458	0.999931	2845.18	-0.6883	0.157294	-4.37589	1.20938e-05	7.97314e-05	3979.6	0.277385	0.0670121	4.13933	3.48326e-05	7.65365e-05
gene:VDAG_JR2_Chr1g07470a	4436.99	-0.117112	0.121297	-0.965496	0.334297	0.999824	5498.23	-0.0490808	0.0632122	-0.776445	0.437486	0.999974	3513.64	-0.0675718	0.0895326	-0.754718	0.450418	0.999937	909.365	0.0302554	0.0830748	0.364195	0.715713	0.999931	2064.69	1.3541	0.1451	9.33217	1.03725e-20	7.23282e-19	871.092	0.514392	0.0843824	6.09597	1.08778e-09	3.53599e-09
gene:VDAG_JR2_Chr1g07480a	159.821	-0.0929752	0.168453	-0.551936	0.580992	0.999824	3669.36	-0.0147971	0.0715289	-0.206869	0.836113	0.999974	1522.79	-0.0570553	0.0832709	-0.685176	0.493233	0.999937	1453.18	0.0604445	0.0716977	0.843047	0.399202	0.999931	2338.06	0.770733	0.278279	2.76964	0.00561176	0.016191	1983.63	-0.0379671	0.0680167	-0.558203	0.576706	0.633884
gene:VDAG_JR2_Chr1g07490a	1348.79	0.044053	0.0904286	0.487158	0.626146	0.999824	1615.63	0.0412564	0.0814994	0.506217	0.612705	0.999974	987.063	0.0633245	0.0964349	0.656656	0.511402	0.999937	5323.9	-0.0630757	0.0588283	-1.0722	0.28363	0.999931	9645.05	0.008936	0.193272	0.0462354	0.963123	0.974332	30.5628	3.81572	0.523506	7.28877	3.12786e-13	1.29528e-12
gene:VDAG_JR2_Chr1g07500a	1666.31	0.000963449	0.0767402	0.0125547	0.989983	0.999824	954.459	-0.107331	0.0898376	-1.19472	0.232197	0.999974	632.893	-0.044017	0.098776	-0.445624	0.655869	0.999937	3472.99	-0.0957004	0.0699745	-1.36765	0.171423	0.999931	3599.25	0.226327	0.110425	2.0496	0.0404039	0.0837305	1500.65	-0.44849	0.0727456	-6.16519	7.03989e-10	2.32523e-09
gene:VDAG_JR2_Chr1g07510a	2322.53	0.0208278	0.0798043	0.260986	0.794104	0.999824	632.006	-0.122675	0.0982558	-1.24852	0.211839	0.999974	12436.9	0.0775857	0.0796035	0.974652	0.329733	0.999937	1573.11	0.042921	0.0857173	0.500727	0.616563	0.999931	734.61	0.288552	0.105413	2.73734	0.00619376	0.0175419	12464	-0.0977431	0.168725	-0.579303	0.562385	0.62011
gene:VDAG_JR2_Chr1g07520a	3005.74	-0.0643175	0.0797481	-0.806509	0.41995	0.999824	12510.5	0.0226707	0.0670821	0.337955	0.735397	0.999974	2912.85	0.0439986	0.0702302	0.626491	0.530993	0.999937	970.09	0.0203228	0.0885498	0.229507	0.818475	0.999931	1916.02	0.095309	0.0967902	0.984696	0.324773	0.441463	38.1017	0.205828	0.325525	0.632296	0.527194	0.58732
gene:VDAG_JR2_Chr1g07530a	2244.12	-0.0315286	0.0839842	-0.375411	0.707355	0.999824	2932.52	-0.00902732	0.0725038	-0.124508	0.900913	0.999974	411.584	0.144632	0.111483	1.29734	0.194515	0.999937	632.288	-0.0393685	0.0896269	-0.439248	0.660482	0.999931	52.7005	4.77533	0.927954	5.14609	2.65977e-07	2.60456e-06	4176.39	-0.349838	0.0688069	-5.08434	3.689e-07	9.80724e-07
gene:VDAG_JR2_Chr1g07540a	914.613	-0.0271814	0.0962011	-0.282548	0.777524	0.999824	398.187	-0.0204122	0.113505	-0.179835	0.857282	0.999974	1549.28	0.00839324	0.0772481	0.108653	0.913478	0.999937	12359.5	0.0663527	0.0642911	1.03207	0.302041	0.999931	1596.62	-0.000245263	0.124149	-0.00197555	0.998424	0.999054	219.648	0.701765	0.138994	5.0489	4.44352e-07	1.17351e-06
gene:VDAG_JR2_Chr1g07550a	1459.98	0.00039027	0.0876435	0.00445292	0.996447	0.999824	1556.04	-0.0523623	0.0706432	-0.741222	0.458559	0.999974	314.973	-0.00280159	0.128416	-0.0218164	0.982594	0.999937	2856.74	-0.00524486	0.063917	-0.0820573	0.934601	0.999931	9838.46	-0.606959	0.209708	-2.89431	0.00379996	0.0117137	1406.13	0.123035	0.0758667	1.62172	0.104863	0.141825
gene:VDAG_JR2_Chr1g07560a	5559.98	-0.0109741	0.0849072	-0.129248	0.897161	0.999824	316.158	-0.0659692	0.127995	-0.515406	0.606269	0.999974	126.608	-0.00748864	0.17828	-0.0420049	0.966495	0.999937	395.718	0.0406434	0.111317	0.365114	0.715026	0.999931	27.1251	-0.594999	0.433848	-1.37144	0.170236	0.265414	1455.56	-0.465898	0.0724289	-6.4325	1.25526e-10	4.36855e-10
gene:VDAG_JR2_Chr1g07570a	3690.1	0.00714165	0.094802	0.0753323	0.93995	0.999824	132.637	0.0536918	0.180919	0.296772	0.76664	0.999974	778.693	0.0987199	0.0911905	1.08257	0.279	0.999937	1521.92	-0.0360905	0.0840724	-0.429278	0.667721	0.999931	4171.64	-0.0989394	0.165848	-0.596565	0.550798	0.655124	2378.21	0.0497598	0.0645793	0.770523	0.44099	0.503977
gene:VDAG_JR2_Chr1g07580a	1547.98	-0.0776329	0.137393	-0.565043	0.572045	0.999824	781.87	0.0384891	0.0905461	0.425077	0.67078	0.999974	913.041	-0.0151782	0.0897043	-0.169203	0.865637	0.999937	309.66	-0.0449172	0.125853	-0.356901	0.721166	0.999931	194.981	0.612857	0.346706	1.76765	0.0771188	0.141617	3005.91	-0.104544	0.0620312	-1.68534	0.0919221	0.126127
gene:VDAG_JR2_Chr1g07590a	991.178	0.00898673	0.101832	0.0882507	0.929677	0.999824	942.328	0.00334508	0.0831971	0.0402066	0.967928	0.999974	945.083	0.0533857	0.0820199	0.650887	0.515119	0.999937	130.678	0.0894435	0.172265	0.51922	0.603607	0.999931	1239.93	-0.00318556	0.11101	-0.0286961	0.977107	0.984278	2503.33	0.235306	0.0647127	3.63616	0.000276731	0.000551237
gene:VDAG_JR2_Chr1g07600a	635.512	-0.100543	0.102216	-0.983633	0.325296	0.999824	942.379	-0.0274087	0.0796551	-0.344093	0.730776	0.999974	907.748	-0.0165179	0.0895986	-0.184355	0.853735	0.999937	743.178	-0.0286447	0.0874944	-0.327389	0.743374	0.999931	1350.35	-0.444066	0.246309	-1.80288	0.0714066	0.133092	848.398	-0.298553	0.0868194	-3.43879	0.00058433	0.00111794
gene:VDAG_JR2_Chr1g07610a	12824.7	0.0981133	0.0969626	1.01187	0.311601	0.999824	900.057	-0.11579	0.0800224	-1.44697	0.147905	0.999974	740.481	0.0414117	0.100833	0.410695	0.681296	0.999937	935.612	0.0611846	0.0844461	0.72454	0.468734	0.999931	2164.07	0.0127457	0.1638	0.0778125	0.937977	0.955597	1349.86	-0.278528	0.072468	-3.84346	0.000121313	0.000252105
gene:VDAG_JR2_Chr1g07620a	2941.39	0.00496508	0.0775755	0.0640032	0.948968	0.999824	768.763	0.0755021	0.0986592	0.765282	0.444104	0.999974	1354.86	-0.0476758	0.120381	-0.39604	0.692076	0.999937	946.304	0.0627266	0.0833171	0.752865	0.451531	0.999931	2745.75	-0.132156	0.162345	-0.81404	0.415622	0.534847	5992.21	0.161408	0.0551417	2.92715	0.00342087	0.00596941
gene:VDAG_JR2_Chr1g07630a	402.976	0.0195295	0.133054	0.146778	0.883307	0.999824	1426.99	0.0295069	0.11179	0.263949	0.791819	0.999974	15344.9	0.0515447	0.0780612	0.660311	0.509054	0.999937	904.411	-0.0200693	0.0801241	-0.250478	0.802218	0.999931	2456.31	0.3973	0.112926	3.51824	0.000434417	0.00185193	4251.51	0.355106	0.0752738	4.71753	2.38728e-06	5.87733e-06
gene:VDAG_JR2_Chr1g07640a	1584.91	0.00666556	0.0925366	0.0720316	0.942577	0.999824	15747.6	0.0534226	0.0873322	0.611717	0.540725	0.999974	523.655	0.0684494	0.119893	0.570919	0.568054	0.999937	725.59	-0.0110123	0.0933689	-0.117944	0.906112	0.999931	865.443	0.00925318	0.136049	0.0680136	0.945775	0.961457	1629.42	0.0318364	0.0735762	0.4327	0.665232	0.713877
gene:VDAG_JR2_Chr1g07650a	327.178	0.0384079	0.1336	0.287484	0.773742	0.999824	517.223	-0.0408084	0.105487	-0.386857	0.698862	0.999974	3672.04	0.096285	0.102488	0.939472	0.347489	0.999937	1449.58	0.149705	0.121876	1.22834	0.21932	0.999931	1601.86	0.43137	0.120535	3.57879	0.000345192	0.00151691	1295.65	0.666531	0.0730893	9.11941	7.55376e-20	4.51113e-19
gene:VDAG_JR2_Chr1g07660a	125.942	-0.0911334	0.202269	-0.450557	0.652309	0.999824	3636.01	-0.00378935	0.0881289	-0.0429978	0.965703	0.999974	1759.03	-0.0354988	0.0768509	-0.461918	0.64414	0.999937	14864.7	-0.0335863	0.0644696	-0.520963	0.602392	0.999931	5916.53	0.343417	0.166817	2.05865	0.0395282	0.0822246	884.403	0.725743	0.0825329	8.79339	1.45117e-18	8.17006e-18
gene:VDAG_JR2_Chr1g07670a	765.319	-0.0174065	0.0947688	-0.183673	0.85427	0.999824	1803.23	-0.0368226	0.0663473	-0.554998	0.578896	0.999974	12901.5	-0.072506	0.0906619	-0.799741	0.423861	0.999937	512.661	0.013849	0.102165	0.135555	0.892173	0.999931	4471.72	0.678162	0.301887	2.24641	0.0246779	0.0559262	9463.71	-0.978976	0.0594792	-16.4591	7.21121e-61	1.56424e-59
gene:VDAG_JR2_Chr1g07680a	899.82	-0.127965	0.121597	-1.05236	0.292633	0.999824	14191.5	0.128024	0.0753656	1.69871	0.089374	0.999974	2578.19	0.00183611	0.0759036	0.02419	0.980701	0.999937	3534.43	-0.00587958	0.0909868	-0.0646201	0.948476	0.999931	1428.95	-0.114053	0.188796	-0.604108	0.545772	0.650487	2539.64	-0.501457	0.0660908	-7.58739	3.2642e-14	1.44756e-13
gene:VDAG_JR2_Chr1g07690a	931.545	-0.0559296	0.086678	-0.645258	0.51876	0.999824	2679.57	0.0400495	0.0750944	0.533322	0.593811	0.999974	2222.17	-0.024737	0.0901066	-0.27453	0.783677	0.999937	1773.88	-0.00462305	0.0684563	-0.0675329	0.946157	0.999931	1364.46	0.96721	0.260883	3.70744	0.000209365	0.000981185	390.724	-0.110344	0.11167	-0.988127	0.32309	0.386423
gene:VDAG_JR2_Chr1g07700a	925.887	-0.0266617	0.0840624	-0.317166	0.751118	0.999824	2313.5	0.0189952	0.0740871	0.25639	0.79765	0.999974	2679.65	0.0972591	0.0741833	1.31106	0.189836	0.999937	13218.6	0.00510723	0.0759814	0.0672169	0.946409	0.999931	853.121	0.828524	0.194346	4.26313	2.01582e-05	0.000125344	1528.21	-0.140802	0.0719072	-1.9581	0.0502179	0.0727174
gene:VDAG_JR2_Chr1g07705a	776.54	0.109171	0.110844	0.984906	0.32467	0.999824	2659.96	0.00472406	0.0650356	0.0726382	0.942094	0.999974	811.696	0.124251	0.106448	1.16725	0.24311	0.999937	2581.35	0.0115895	0.0759222	0.15265	0.878675	0.999931	8758.96	-0.962279	0.175003	-5.49864	3.82736e-08	4.66599e-07	440.929	0.761826	0.114747	6.6392	3.15399e-11	1.14595e-10
gene:VDAG_JR2_Chr1g07710a	1407.02	-0.0058096	0.116527	-0.0498561	0.960237	0.999824	786.36	-0.0371904	0.102759	-0.36192	0.717412	0.999974	7520.53	-0.00999058	0.070379	-0.141954	0.887116	0.999937	2242.81	0.00841204	0.0755913	0.111283	0.911392	0.999931	2336.58	-0.508307	0.210984	-2.40922	0.0159868	0.0386603	147.784	0.315052	0.169401	1.85981	0.0629128	0.0893417
gene:VDAG_JR2_Chr1g07720a	15648.8	0.0407473	0.108511	0.375512	0.70728	0.999824	7642.1	-0.036824	0.0663227	-0.555224	0.578741	0.999974	473.242	-0.0741342	0.117383	-0.631557	0.527676	0.999937	2621.28	0.0416606	0.0656914	0.634187	0.525959	0.999931	424.153	0.342431	0.261991	1.30703	0.191202	0.290953	1012.45	0.6731	0.088467	7.60849	2.77312e-14	1.23509e-13
gene:VDAG_JR2_Chr1g07730a	525.424	0.0106654	0.124003	0.0860092	0.931459	0.999824	487.167	-0.0625385	0.114947	-0.544064	0.586397	0.999974	2703.9	0.0640009	0.0785808	0.81446	0.415382	0.999937	804.769	0.107415	0.09273	1.15836	0.246716	0.999931	1453.85	-0.0472882	0.145084	-0.325938	0.744472	0.810299	841.956	-0.381087	0.0857268	-4.44537	8.77399e-06	2.05589e-05
gene:VDAG_JR2_Chr1g07740a	3661.43	0.0218958	0.11172	0.195989	0.844619	0.999824	2706.66	-0.00514363	0.0603337	-0.0852531	0.93206	0.999974	855.011	0.0605029	0.0881906	0.686047	0.492684	0.999937	7494.31	-0.0135737	0.0625471	-0.217015	0.828196	0.999931	379.644	0.600354	0.338399	1.7741	0.0760462	0.139931	967.553	0.0149546	0.0773124	0.193431	0.846622	0.873127
gene:VDAG_JR2_Chr1g07750a	1854.47	0.049263	0.0751397	0.655618	0.51207	0.999824	819.26	-0.138415	0.0912852	-1.51629	0.129445	0.999974	4542.47	0.0499948	0.0758701	0.658952	0.509927	0.999937	467.583	-0.10243	0.107992	-0.948498	0.342876	0.999931	137.293	0.336672	0.208681	1.61334	0.106672	0.183041	775.761	-0.64816	0.0839449	-7.72126	1.15189e-14	5.26664e-14
gene:VDAG_JR2_Chr1g07760a	13002.1	-0.119215	0.137004	-0.870158	0.384214	0.999824	4422.28	-0.101624	0.0721666	-1.40819	0.159076	0.999974	258.831	0.0118457	0.134447	0.0881069	0.929792	0.999937	2702.78	0.0693153	0.0630744	1.09894	0.271792	0.999931	998.654	0.828405	0.193427	4.28277	1.84582e-05	0.00011568	986.695	0.682652	0.0854032	7.99328	1.31399e-15	6.3401e-15
gene:VDAG_JR2_Chr1g07770a	2638.15	0.000633033	0.0859009	0.00736934	0.99412	0.999824	251.473	-0.148168	0.138356	-1.07091	0.284209	0.999974	2132.86	-0.0734183	0.0861498	-0.852217	0.394094	0.999937	841.748	0.0227355	0.088176	0.257842	0.796529	0.999931	740.507	-0.54239	0.26164	-2.07304	0.0381686	0.0799073	1585.89	0.286198	0.0803427	3.56221	0.000367743	0.000721048
gene:VDAG_JR2_Chr1g07780a	2228.92	-0.084385	0.0912573	-0.924693	0.355125	0.999824	2253.59	0.0138921	0.0733198	0.189472	0.849723	0.999974	442.308	-0.121332	0.105423	-1.1509	0.249773	0.999937	4421.81	-0.0207552	0.0686759	-0.30222	0.762484	0.999931	796.638	-0.329645	0.210401	-1.56675	0.117173	0.197116	16719.1	0.186423	0.0620882	3.00256	0.00267721	0.00473308
gene:VDAG_JR2_Chr1g07790a	2639.79	-0.0117722	0.0858542	-0.137118	0.890937	0.999824	452.828	-0.126054	0.107321	-1.17455	0.240176	0.999974	1009.63	0.00759467	0.0822696	0.0923144	0.926448	0.999937	245.427	-0.1392	0.136757	-1.01786	0.308744	0.999931	742.349	-0.513508	0.113145	-4.53848	5.6661e-06	4.02849e-05	534.573	0.0210802	0.0967529	0.217876	0.827526	0.856478
gene:VDAG_JR2_Chr1g07800a	814.796	0.070174	0.117775	0.595833	0.551287	0.999824	1018.34	-0.0409594	0.0864049	-0.47404	0.635471	0.999974	7087.43	-0.0888323	0.0685644	-1.2956	0.195112	0.999937	2234.53	0.0675437	0.0775103	0.871416	0.383527	0.999931	851.499	0.525645	0.185809	2.82895	0.00467007	0.0138444	3442.64	-0.201583	0.0782397	-2.57648	0.00998131	0.0162969
gene:VDAG_JR2_Chr1g07810a	7654.25	-0.0266994	0.0778971	-0.342752	0.731785	0.999824	7603.57	0.0423122	0.0697954	0.606232	0.54436	0.999974	707.06	-0.0732595	0.124886	-0.586612	0.557464	0.999937	448.549	-0.0730734	0.101631	-0.719009	0.472135	0.999931	1650.13	0.589644	0.107589	5.4805	4.24117e-08	5.09703e-07	1875.75	0.04324	0.0681717	0.63428	0.525898	0.585982
gene:VDAG_JR2_Chr1g07820a	505.874	0.0519829	0.129428	0.401637	0.687951	0.999824	721.637	-0.0870996	0.136094	-0.639996	0.522175	0.999974	83.3644	0.268376	0.216885	1.23741	0.215934	0.999937	1005.16	0.00133082	0.0872774	0.0152481	0.987834	0.999931	15424.4	0.188495	0.101289	1.86096	0.0627496	0.120034	14839.6	0.217061	0.0695112	3.12267	0.00179217	0.00324246
gene:VDAG_JR2_Chr1g07830a	2788.5	0.084857	0.0786313	1.07918	0.280509	0.999824	74.9675	-0.101733	0.222137	-0.457974	0.646971	0.999974	28.6671	-0.104065	0.381181	-0.273008	0.784847	0.999937	7166.97	-0.0491995	0.064552	-0.762169	0.445959	0.999931	441.283	-0.314183	0.129847	-2.41963	0.0155361	0.0377574	2714.37	0.0430327	0.071189	0.604486	0.545521	0.604849
gene:VDAG_JR2_Chr1g07840a	869.301	0.0409873	0.0958022	0.427832	0.668773	0.999824	27.0864	-0.355658	0.360915	-0.985435	0.32441	0.999974	7.28672	-0.615651	0.675608	-0.911255	0.362161	0.999937	726.912	0.0134025	0.13728	0.097629	0.922227	0.999931	2902.85	-0.494258	0.126093	-3.91978	8.86282e-05	0.000464401	2068.53	-0.360509	0.0705405	-5.11066	3.21034e-07	8.57705e-07
gene:VDAG_JR2_Chr1g07850a	4589.87	0.0127437	0.0851954	0.149582	0.881094	0.999824	9.14492	0.0322279	0.600102	0.053704	0.957171	0.999974	1365.23	-0.156517	0.085753	-1.82521	0.0679694	0.999937	72.6105	-0.114771	0.22415	-0.512028	0.608632	0.999931	1696.46	-0.011829	0.0887239	-0.133324	0.893937	0.92406	2337.49	-0.43444	0.0698432	-6.22021	4.96477e-10	1.6535e-09
gene:VDAG_JR2_Chr1g07860a	256.256	-0.0851578	0.161346	-0.527796	0.597641	0.999824	1502.61	0.0515785	0.0740483	0.696552	0.486083	0.999974	919.389	-0.0924226	0.0851076	-1.08595	0.277501	0.999937	27.181	-0.257491	0.35921	-0.716825	0.473482	0.999931	13582.8	0.197814	0.212622	0.930355	0.352188	0.470436	901.077	0.30643	0.0914136	3.35213	0.000801926	0.00150906
gene:VDAG_JR2_Chr1g07870a	2162.47	-0.101877	0.12051	-0.845385	0.397896	0.999824	956.211	-0.0508868	0.0765327	-0.664902	0.506113	0.999974	2097.21	-0.0299719	0.0695976	-0.430646	0.666726	0.999937	8.60825	-0.0604795	0.661337	-0.0914502	0.927135	0.999931	2404.86	-0.0721044	0.253608	-0.284315	0.776169	0.835201	6716.6	-0.482686	0.0591584	-8.15922	3.37197e-16	1.68205e-15
gene:VDAG_JR2_Chr1g07880a	458.871	-0.081116	0.10924	-0.742551	0.457753	0.999824	2142.73	-0.0410142	0.0631881	-0.649081	0.516286	0.999974	490.485	-0.0671794	0.116357	-0.577356	0.563699	0.999937	1416.32	-0.0395501	0.0747302	-0.529238	0.59664	0.999931	1950.22	-0.287403	0.194306	-1.47913	0.139107	0.225957	473.685	-0.182025	0.104775	-1.7373	0.0823336	0.114031
gene:VDAG_JR2_Chr1g07890a	1010.39	-0.058445	0.0828943	-0.705054	0.480777	0.999824	514.98	0.00221316	0.095455	0.0231854	0.981502	0.999974	197.495	-0.072379	0.14674	-0.493246	0.621839	0.999937	930.145	-0.0510651	0.0796999	-0.640718	0.521706	0.999931	2196.1	-0.37063	0.182418	-2.03176	0.0421776	0.0867306	2739.2	-0.00438652	0.0654215	-0.0670501	0.946542	0.957754
gene:VDAG_JR2_Chr1g07900a	7327.22	-0.0596586	0.0893838	-0.667444	0.504489	0.999824	208.658	0.0128988	0.146512	0.0880395	0.929845	0.999974	792.543	0.0213223	0.0898389	0.237339	0.812394	0.999937	2094.27	-0.0277412	0.0666747	-0.416068	0.67736	0.999931	895.013	0.495356	0.302344	1.63838	0.101342	0.175532	896.352	0.0894053	0.0835593	1.06996	0.284636	0.345604
gene:VDAG_JR2_Chr1g07910a	730.452	-0.0458666	0.138611	-0.330901	0.740719	0.999824	802.907	-0.0145148	0.0844931	-0.171787	0.863605	0.999974	2993.11	0.0423093	0.0799415	0.529253	0.59663	0.999937	507.717	0.039296	0.10239	0.383786	0.701137	0.999931	6089.64	-0.541115	0.152875	-3.5396	0.000400739	0.00172399	4294.03	-0.227248	0.0718721	-3.16184	0.00156773	0.00285979
gene:VDAG_JR2_Chr1g07920a	86.9476	0.316141	0.225774	1.40025	0.161437	0.999824	3030.8	0.00565539	0.0598295	0.094525	0.924692	0.999974	984.623	0.00720457	0.100153	0.0719354	0.942653	0.999937	186.157	-0.248841	0.152526	-1.63147	0.102791	0.999931	465.773	0.0095642	0.197355	0.048462	0.961348	0.972929	573.932	1.7183	0.105101	16.3491	4.41476e-60	9.37928e-59
gene:VDAG_JR2_Chr1g07930a	33.0268	0.233256	0.332166	0.702228	0.482537	0.999824	1017.58	0.0288651	0.0827369	0.348878	0.727181	0.999974	3869.52	0.0162105	0.0735182	0.220497	0.825484	0.999937	801.359	0.0588082	0.084754	0.693869	0.487764	0.999931	2527.68	-0.00183624	0.121487	-0.0151147	0.987941	0.991613	1783.28	-0.807105	0.0710165	-11.365	6.24427e-30	5.69107e-29
gene:VDAG_JR2_Chr1g07940a	8.64937	-0.126584	0.635994	-0.199033	0.842237	0.999824	3972.7	0.0194825	0.0631127	0.308693	0.757555	0.999974	1728.77	0.0549559	0.108278	0.507544	0.611773	0.999937	2918.94	-0.0234196	0.0644696	-0.363265	0.716407	0.999931	762.518	-0.145385	0.13959	-1.04152	0.297635	0.411918	449.777	-0.182447	0.106897	-1.70675	0.0878682	0.121115
gene:VDAG_JR2_Chr1g07950a	1470.06	-0.00607824	0.0959429	-0.0633527	0.949486	0.999824	1691.97	-0.0811809	0.0979141	-0.829104	0.407046	0.999974	173.355	-0.175351	0.163382	-1.07325	0.283158	0.999937	972.998	-0.0206711	0.0850517	-0.243042	0.807973	0.999931	3898.87	-0.275617	0.115187	-2.39278	0.0167214	0.0401307	788.012	-0.976748	0.0872929	-11.1893	4.59956e-29	4.03757e-28
gene:VDAG_JR2_Chr1g07960a	944.492	-0.0819904	0.10541	-0.777825	0.436672	0.999824	187.534	-0.0164235	0.160469	-0.102347	0.918481	0.999974	3971.49	-0.0544138	0.0863837	-0.629908	0.528755	0.999937	3877.25	0.0284048	0.0638728	0.444708	0.656531	0.999931	590.181	1.92118	0.323611	5.93669	2.90835e-09	4.48479e-08	8071.18	0.175452	0.0576859	3.04151	0.00235393	0.00418665
gene:VDAG_JR2_Chr1g07970a	2164.75	-0.00595553	0.0753149	-0.0790751	0.936973	0.999824	4207.56	0.0396224	0.080442	0.492559	0.622324	0.999974	1917.01	0.0918579	0.077848	1.17996	0.238014	0.999937	1654.11	-0.0665212	0.0848703	-0.783799	0.433158	0.999931	1727.81	-0.617605	0.221279	-2.79107	0.00525348	0.0152707	811.346	0.210831	0.0920446	2.29053	0.0219903	0.0338898
gene:VDAG_JR2_Chr1g07980a	503.861	-0.0559446	0.12212	-0.458112	0.646872	0.999824	1953.46	0.0738939	0.0679023	1.08824	0.27649	0.999974	726.264	0.0271689	0.101004	0.268988	0.787939	0.999937	174.853	-0.141482	0.174502	-0.81078	0.417492	0.999931	410.159	-0.21623	0.120653	-1.79216	0.0731071	0.135446	82.1546	0.127575	0.212079	0.601547	0.547476	0.606587
gene:VDAG_JR2_Chr1g07990a	208.799	0.020948	0.218002	0.096091	0.923448	0.999824	767.404	0.111162	0.0922769	1.20466	0.228336	0.999974	4031.13	-0.0227022	0.113907	-0.199305	0.842024	0.999937	4003.31	-0.0246803	0.0748133	-0.329892	0.741482	0.999931	719.386	-1.01831	0.210784	-4.83108	1.35793e-06	1.13453e-05	51.1452	1.21536	0.282741	4.2985	1.7196e-05	3.90879e-05
gene:VDAG_JR2_Chr1g08000a	838.782	0.115114	0.113021	1.01852	0.308429	0.999824	4338.34	0.114699	0.0943955	1.21508	0.224334	0.999974	12.581	-0.649887	0.529366	-1.22767	0.219571	0.999937	1877.7	0.0396754	0.0691579	0.573692	0.566176	0.999931	7141.48	0.0616526	0.12859	0.479452	0.631617	0.718653	7.84427	-0.486278	0.664676	-0.731602	0.464412	0.52758
gene:VDAG_JR2_Chr1g08010a	3121.27	0.094406	0.0750969	1.25712	0.20871	0.999824	14.3211	-0.291727	0.486947	-0.599095	0.54911	0.999974	158.849	0.15881	0.186778	0.850261	0.39518	0.999937	728.898	0.044222	0.0928534	0.476256	0.633892	0.999931	1129.21	1.17413	0.129135	9.09225	9.70122e-20	6.15591e-18	1331.91	-0.351361	0.0729716	-4.81503	1.47178e-06	3.69242e-06
gene:VDAG_JR2_Chr1g08020a	1050.3	0.123147	0.125149	0.984001	0.325115	0.999824	161.009	0.128634	0.171216	0.751296	0.452475	0.999974	515.907	0.0931783	0.106651	0.873677	0.382294	0.999937	4203.71	0.103407	0.0832345	1.24236	0.214104	0.999931	70.165	-0.0917666	0.259868	-0.353127	0.723993	0.794964	1088.14	0.275789	0.0825579	3.34055	0.000836135	0.00157105
gene:VDAG_JR2_Chr1g08030a	3878.65	-0.0447725	0.100926	-0.443617	0.65732	0.999824	541.387	0.15727	0.100121	1.5708	0.116229	0.999974	3179.56	-0.0354209	0.0775462	-0.456772	0.647835	0.999937	14.6661	-0.136716	0.488703	-0.279752	0.779668	0.999931	43.3097	1.0366	0.515701	2.01007	0.0444235	0.090407	2209.65	0.0141585	0.0637683	0.22203	0.82429	0.854008
gene:VDAG_JR2_Chr1g08040a	1795.92	0.0961776	0.200521	0.47964	0.631484	0.999824	3301.13	0.000164485	0.0686647	0.00239548	0.998089	0.999974	117.231	0.0501619	0.177962	0.281869	0.778044	0.999937	158.518	0.162125	0.163375	0.992345	0.321029	0.999931	7.31859	-0.436728	1.13049	-0.386316	0.699262	0.774646	491.999	-0.167869	0.0974227	-1.7231	0.0848707	0.117335
gene:VDAG_JR2_Chr1g08050a	180.33	-0.126063	0.179654	-0.701699	0.482867	0.999824	126.821	0.19849	0.16885	1.17554	0.239779	0.999974	3572.23	0.0536294	0.0988414	0.542581	0.587418	0.999937	511.808	0.0782406	0.0989665	0.790576	0.429191	0.999931	1417.7	0.0836543	0.0975775	0.857311	0.391273	0.510885	275.432	0.697149	0.125024	5.57611	2.45963e-08	7.25874e-08
gene:VDAG_JR2_Chr1g08060a	4152.19	0.00684411	0.0990728	0.0690817	0.944925	0.999824	3755.89	0.123506	0.0842179	1.46651	0.14251	0.999974	1259.68	-0.0576756	0.0920713	-0.626423	0.531038	0.999937	3151.17	-0.0554436	0.0724685	-0.765072	0.444229	0.999931	983.363	0.222097	0.167397	1.32677	0.184585	0.283169	760.283	-0.213313	0.0904538	-2.35825	0.0183613	0.0286752
gene:VDAG_JR2_Chr1g08070a	1934.09	0.0511771	0.0829063	0.617289	0.537044	0.999824	1308.04	-0.0206844	0.0705717	-0.293098	0.769447	0.999974	2133.72	-0.03354	0.0734158	-0.45685	0.647779	0.999937	115.859	0.024078	0.177959	0.135301	0.892374	0.999931	2116.38	0.12152	0.136751	0.888617	0.374209	0.492797	3048.65	-0.0110873	0.0598216	-0.18534	0.852962	0.87762
gene:VDAG_JR2_Chr1g08080a	741.763	0.0202705	0.109145	0.185721	0.852663	0.999824	2188.43	-0.0335879	0.0745183	-0.450733	0.652182	0.999974	599.557	-0.121625	0.0964965	-1.26041	0.207522	0.999937	3774.01	0.211309	0.0761197	2.776	0.00550316	0.388367	471.683	-0.0500255	0.179244	-0.279091	0.780175	0.837878	1060.18	0.111309	0.0802283	1.3874	0.165319	0.213853
gene:VDAG_JR2_Chr1g08090a	4100.33	-0.0413078	0.160455	-0.257442	0.796838	0.999824	622.039	-0.0870441	0.0927239	-0.938745	0.347862	0.999974	945.976	0.0176691	0.0935854	0.188802	0.850248	0.999937	1305.21	0.0517461	0.0744654	0.694901	0.487117	0.999931	262.232	0.77157	0.167387	4.60949	4.03667e-06	2.96638e-05	3812.64	-0.13642	0.0616997	-2.21104	0.0270333	0.0410135
gene:VDAG_JR2_Chr1g08100a	14.6427	-0.216266	0.480701	-0.449897	0.652785	0.999824	922.365	-0.130465	0.107129	-1.21784	0.223286	0.999974	4228.53	0.0275449	0.0730569	0.377033	0.706149	0.999937	2091.01	-0.0870215	0.069086	-1.25961	0.20781	0.999931	662.147	-0.395662	0.253908	-1.55829	0.119165	0.199752	5625.11	2.43086	0.0681565	35.6659	1.33746e-278	4.35943e-276
gene:VDAG_JR2_Chr1g08110a	161.626	0.143713	0.17338	0.828889	0.407167	0.999824	4203.1	-0.0634056	0.0702637	-0.902394	0.366848	0.999974	8835.42	-0.00728718	0.0810707	-0.0898868	0.928377	0.999937	596.581	-0.130551	0.0950098	-1.37408	0.169417	0.999931	2909.14	0.0870185	0.127532	0.682328	0.495031	0.608351	397.473	1.66248	0.123913	13.4165	4.83851e-41	6.5497e-40
gene:VDAG_JR2_Chr1g08120a	526.888	0.087199	0.10795	0.807775	0.41922	0.999824	8807.92	-0.0904777	0.0888417	-1.01842	0.308481	0.999974	3571.84	0.0163297	0.0865052	0.188771	0.850272	0.999937	975.364	0.111157	0.0890747	1.24791	0.212063	0.999931	952.486	0.0391526	0.141416	0.276862	0.781886	0.839202	3792.23	-0.311102	0.0716708	-4.3407	1.42028e-05	3.25649e-05
gene:VDAG_JR2_Chr1g08130a	3353.14	0.0503494	0.11531	0.436644	0.66237	0.999824	3687.31	0.0354641	0.0690846	0.513343	0.607711	0.999974	741.608	0.0627678	0.0915474	0.685632	0.492945	0.999937	4253.56	0.0507192	0.0673489	0.753081	0.451401	0.999931	3534.4	-0.11958	0.142888	-0.836877	0.402662	0.52182	2124.72	0.271067	0.0682915	3.96927	7.20945e-05	0.000153404
gene:VDAG_JR2_Chr1g08140a	115.525	-0.0597621	0.195153	-0.306231	0.759428	0.999824	741.807	-0.00921282	0.0860299	-0.107089	0.914719	0.999974	5372.17	-0.188136	0.133503	-1.40922	0.15877	0.999937	9124.68	0.0909877	0.073845	1.23214	0.217895	0.999931	5809.04	2.62328	0.466225	5.62663	1.83763e-08	2.38948e-07	856.587	0.372807	0.0893862	4.17075	3.03601e-05	6.72341e-05
gene:VDAG_JR2_Chr1g08150a	3528.4	-0.049306	0.139403	-0.353694	0.723568	0.999824	5999.83	0.0638536	0.124434	0.513151	0.607846	0.999974	248.667	-0.01225	0.156968	-0.0780416	0.937795	0.999937	3660.64	0.0924841	0.0684977	1.35018	0.176959	0.999931	412.462	1.88311	0.28285	6.65763	2.78272e-11	6.26162e-10	3475.11	-0.625072	0.0827935	-7.54977	4.36026e-14	1.91443e-13
gene:VDAG_JR2_Chr1g08160a	1289.4	-0.0574733	0.0852592	-0.6741	0.500248	0.999824	262.638	0.0736604	0.138323	0.532524	0.594363	0.999974	160.742	-0.125373	0.160878	-0.779305	0.4358	0.999937	706.948	-0.0688856	0.0896708	-0.768205	0.442365	0.999931	4008.24	0.0986552	0.14549	0.67809	0.497714	0.610998	15.4825	-0.0877491	0.472526	-0.185702	0.852678	0.877587
gene:VDAG_JR2_Chr1g08170a	2203.56	-0.00795549	0.0875269	-0.0908919	0.927578	0.999824	166.508	-0.0950157	0.157638	-0.602746	0.546678	0.999974	1744.01	-0.127186	0.0725957	-1.75198	0.0797774	0.999937	5963.33	0.123363	0.108563	1.13633	0.255819	0.999931	2260.18	0.628781	0.245388	2.56239	0.0103954	0.0268637	114.569	-1.08486	0.194182	-5.58685	2.31227e-08	6.83202e-08
gene:VDAG_JR2_Chr1g08180a	617.114	-0.105238	0.0994768	-1.05791	0.290095	0.999824	1877.55	0.0155508	0.0637077	0.244097	0.807156	0.999974	554.386	-0.00723544	0.11962	-0.0604866	0.951768	0.999937	266.764	0.193709	0.128033	1.51296	0.13029	0.999931	772.93	0.316688	0.174056	1.81946	0.0688411	0.129412	396.432	-0.913978	0.119727	-7.63386	2.27825e-14	1.01945e-13
gene:VDAG_JR2_Chr1g08185a	975.535	0.0389973	0.109293	0.356815	0.72123	0.999824	575.3	0.0255702	0.0980023	0.260914	0.794158	0.999974	597.076	0.0620905	0.114053	0.544399	0.586167	0.999937	173.192	0.0986286	0.154069	0.640159	0.52207	0.999931	3753.48	-0.102567	0.187979	-0.545627	0.585322	0.685333	2367.82	-1.25838	0.0720447	-17.4667	2.57029e-68	6.49707e-67
gene:VDAG_JR2_Chr1g08190a	4331.09	0.0292654	0.0908329	0.322189	0.747309	0.999824	615.726	0.076756	0.101185	0.758575	0.448107	0.999974	1441.87	0.077984	0.086794	0.898496	0.368921	0.999937	1823.73	0.0107993	0.0694616	0.155472	0.876449	0.999931	8.93316	-2.21395	0.776799	-2.85009	0.00437063	0.0131161	84.5881	-1.26834	0.225191	-5.6323	1.77822e-08	5.29067e-08
gene:VDAG_JR2_Chr1g08200a	9217.34	0.046913	0.115513	0.406128	0.684649	0.999824	1491.18	0.10103	0.0726662	1.39033	0.164428	0.999974	184.021	-0.158027	0.166167	-0.951011	0.341599	0.999937	529.695	-0.135083	0.110996	-1.21701	0.223601	0.999931	103.078	-1.19792	0.2386	-5.02061	5.1507e-07	4.74709e-06	2712.23	-1.02622	0.0749662	-13.6892	1.17853e-42	1.66256e-41
gene:VDAG_JR2_Chr1g08210a	3626.26	-0.00742901	0.11676	-0.0636263	0.949268	0.999824	191.22	-0.119384	0.146163	-0.816786	0.414051	0.999974	811.83	0.0805593	0.0942727	0.854534	0.392809	0.999937	572.095	-0.0547392	0.102979	-0.531556	0.595033	0.999931	379.603	-0.759431	0.234472	-3.2389	0.00119992	0.00447492	1165.46	-0.417829	0.0768023	-5.44033	5.31833e-08	1.52483e-07
gene:VDAG_JR2_Chr1g08220a	749.934	0.027882	0.12053	0.231329	0.817059	0.999824	811.956	0.00938636	0.0884425	0.106129	0.91548	0.999974	27620.1	0.263088	0.126701	2.07645	0.0378521	0.999937	1401.42	0.00351252	0.076977	0.0456308	0.963605	0.999931	2244.82	-1.1255	0.338679	-3.32321	0.000889887	0.00346641	2258.55	0.0237724	0.0648558	0.366542	0.71396	0.758399
gene:VDAG_JR2_Chr1g08230a	5431.55	-0.226809	0.263467	-0.860863	0.389313	0.999824	28810.6	0.307447	0.0999975	3.07454	0.00210824	0.462565	2.98686	0.385346	1.06138	0.36306	0.71656	0.999937	179.536	-0.228726	0.149904	-1.52582	0.127056	0.999931	78.0326	-1.26018	0.399022	-3.15818	0.0015876	0.00567235	610.769	-0.177599	0.0955098	-1.85948	0.0629588	0.0893967
gene:VDAG_JR2_Chr1g08240a	250.144	-0.0618405	0.164078	-0.376896	0.706251	0.999824	3.79809	0.893936	0.969973	0.921609	0.356732	0.999974	106.119	-0.00899376	0.195665	-0.0459651	0.963338	0.999937	803.655	0.058698	0.093605	0.627082	0.530606	0.999931	2482.83	-1.05699	0.394399	-2.68001	0.0073619	0.0201749	898.898	-0.24612	0.0830849	-2.96227	0.00305378	0.00536285
gene:VDAG_JR2_Chr1g08250a	163.238	-0.149733	0.168033	-0.891094	0.372879	0.999824	111	0.0491547	0.202155	0.243154	0.807886	0.999974	68.3103	0.00255199	0.233141	0.0109461	0.991266	0.999937	29401.8	0.429489	0.100264	4.28358	1.83909e-05	0.0109361	1121.77	-0.276438	0.117943	-2.34382	0.0190873	0.0449921	4381.65	0.0238829	0.0668401	0.357315	0.720856	0.764384
gene:VDAG_JR2_Chr1g08260a	1852.6	-0.0176692	0.0730472	-0.241887	0.808868	0.999824	68.6698	-0.0551276	0.234035	-0.235553	0.81378	0.999974	222.78	-0.0337308	0.172005	-0.196104	0.844529	0.999937	3.5019	0.76966	0.998956	0.770464	0.441025	0.999931	2066.17	0.00193672	0.12102	0.0160033	0.987232	0.991058	9185.22	-0.00151204	0.0687721	-0.0219863	0.982459	0.986041
gene:VDAG_JR2_Chr1g08270a	601.589	0.156128	0.151705	1.02916	0.303404	0.999824	225.29	-0.0769967	0.155627	-0.494752	0.620775	0.999974	270.925	-0.0977723	0.130351	-0.750067	0.453214	0.999937	106.031	-0.00147169	0.194816	-0.00755429	0.993973	0.999931	602.984	0.0257935	0.162526	0.158704	0.873902	0.909167	3923.04	0.175352	0.0698422	2.51068	0.0120498	0.0194258
gene:VDAG_JR2_Chr1g08280a	601.102	0.013829	0.180423	0.0766475	0.938904	0.999824	296.85	0.0933938	0.120722	0.77363	0.43915	0.999974	1643.67	-0.112301	0.101478	-1.10665	0.268444	0.999937	63.6009	-0.2024	0.24204	-0.836225	0.403028	0.999931	873.467	-0.0858318	0.185675	-0.462268	0.643889	0.729216	760.994	0.0309009	0.0863312	0.357934	0.720393	0.764068
gene:VDAG_JR2_Chr1g08290a	1489.64	0.103371	0.118365	0.873322	0.382488	0.999824	1779.85	0.04689	0.092096	0.509142	0.610652	0.999974	1054.6	0.0143852	0.100106	0.1437	0.885737	0.999937	210.594	-0.198569	0.138611	-1.43257	0.151981	0.999931	3865.9	-0.104702	0.135798	-0.771013	0.440699	0.557463	5145.47	-0.448688	0.102119	-4.3938	1.11387e-05	2.58312e-05
gene:VDAG_JR2_Chr1g08300a	201.074	0.0337884	0.182503	0.185138	0.85312	0.999824	1060.39	-0.0432042	0.0927069	-0.46603	0.641194	0.999974	649.659	0.0606879	0.0989517	0.613308	0.539672	0.999937	284.064	0.0472969	0.124849	0.378833	0.704812	0.999931	8085.57	-0.138375	0.272743	-0.507343	0.611914	0.701571	189.27	-1.11574	0.154439	-7.22446	5.03106e-13	2.05388e-12
gene:VDAG_JR2_Chr1g08310a	844.172	0.124456	0.108328	1.14888	0.250604	0.999824	681.473	0.124224	0.0916024	1.35613	0.175059	0.999974	438.521	0.0515261	0.118963	0.433126	0.664923	0.999937	1710.84	0.0123705	0.0874739	0.141419	0.887539	0.999931	4251.01	0.587283	0.277073	2.1196	0.0340401	0.0727645	165.449	-0.149552	0.161385	-0.926679	0.354093	0.418692
gene:VDAG_JR2_Chr1g08320a	25672	-0.00343692	0.118898	-0.0289066	0.976939	0.999824	445.368	0.0248342	0.112182	0.221374	0.824801	0.999974	4816.18	-0.0505449	0.0842849	-0.599691	0.548712	0.999937	1036.59	-0.0286195	0.0909641	-0.314625	0.753047	0.999931	747.121	0.204933	0.158836	1.29022	0.196976	0.298166	1728.58	-0.269267	0.074117	-3.63299	0.000280151	0.00055769
gene:VDAG_JR2_Chr1g08330a	4.13704	1.08316	1.0162	1.06589	0.286472	0.999824	5010.26	-0.00876785	0.0631326	-0.13888	0.889545	0.999974	1935.72	-0.0259796	0.0748177	-0.347239	0.728411	0.999937	652.66	0.080646	0.093794	0.85982	0.389888	0.999931	4970.93	-0.293442	0.199357	-1.47194	0.141036	0.228506	662.832	0.376367	0.0943507	3.98903	6.63451e-05	0.00014173
gene:VDAG_JR2_Chr1g08340a	114.786	0.14732	0.193403	0.761726	0.446223	0.999824	1984.38	-0.0269545	0.0752726	-0.358092	0.720275	0.999974	1676.63	-0.0120365	0.0873819	-0.137746	0.890441	0.999937	444.456	0.0969234	0.10535	0.920016	0.357564	0.999931	176.927	-1.04999	0.253062	-4.14916	3.33705e-05	0.000195253	742.92	0.536238	0.0879619	6.09625	1.08584e-09	3.53092e-09
gene:VDAG_JR2_Chr1g08350a	67.1673	-0.11587	0.263438	-0.439838	0.660054	0.999824	1716	-0.0175335	0.0753481	-0.2327	0.815994	0.999974	82.5584	0.018172	0.223739	0.0812197	0.935267	0.999937	4881.34	-0.00477213	0.0589544	-0.0809461	0.935485	0.999931	153.733	-0.127904	0.207403	-0.616693	0.537437	0.642848	1441.16	-0.0296193	0.0750736	-0.394537	0.693185	0.739389
gene:VDAG_JR2_Chr1g08360a	233.565	0.0333092	0.185999	0.179083	0.857873	0.999824	86.1825	0.0669535	0.212235	0.315468	0.752406	0.999974	2265.08	-0.0608273	0.110509	-0.550427	0.582026	0.999937	1949.15	0.000746406	0.067576	0.0110454	0.991187	0.999931	1691.12	-0.0864226	0.170914	-0.505649	0.613103	0.702437	291.396	0.920494	0.126991	7.24848	4.21465e-13	1.73028e-12
gene:VDAG_JR2_Chr1g08370a	277.684	-0.0943328	0.162713	-0.579748	0.562084	0.999824	2363.87	-0.00949549	0.0971609	-0.0977295	0.922147	0.999974	488.275	0.0172408	0.112333	0.153479	0.87802	0.999937	1689.18	0.0162344	0.0750111	0.216427	0.828655	0.999931	572.163	0.204639	0.152503	1.34187	0.179639	0.277213	677.456	-0.610586	0.0909343	-6.71458	1.88607e-11	6.97339e-11
gene:VDAG_JR2_Chr1g08380a	1690.12	-0.0991356	0.155394	-0.637961	0.523499	0.999824	508.813	0.0623809	0.115399	0.540569	0.588804	0.999974	268.304	0.0318211	0.141527	0.224841	0.822103	0.999937	81.885	0.00397147	0.236557	0.0167887	0.986605	0.999931	892.303	1.13206	0.245734	4.60686	4.088e-06	2.99889e-05	27888.4	0.189563	0.0849022	2.23272	0.0255676	0.0389704
gene:VDAG_JR2_Chr1g08390a	1084.97	0.0284982	0.113847	0.25032	0.80234	0.999824	262.037	-0.111753	0.146091	-0.764953	0.444299	0.999974	769.81	0.0821643	0.0931853	0.88173	0.377923	0.999937	2328.46	0.0257837	0.0841024	0.306575	0.759167	0.999931	1239.06	-0.240423	0.123217	-1.95121	0.051032	0.101512	2.97519	0.280079	1.08461	0.25823	0.79623	0.831543
gene:VDAG_JR2_Chr1g08400a	625.746	-0.117021	0.136492	-0.857346	0.391254	0.999824	766.448	-0.00207522	0.0878893	-0.0236118	0.981162	0.999974	2502.84	-0.0458231	0.0754411	-0.607402	0.543584	0.999937	490.041	0.0347871	0.109866	0.316634	0.751522	0.999931	434.063	1.87763	0.3894	4.82186	1.42228e-06	1.17821e-05	90.561	-0.6417	0.206982	-3.10027	0.00193344	0.00348126
gene:VDAG_JR2_Chr1g08410a	444.996	0.0275379	0.12668	0.217381	0.827912	0.999824	2592.87	-0.0161218	0.0673241	-0.239465	0.810745	0.999974	4448.38	-0.0490858	0.0913283	-0.537466	0.590946	0.999937	260.088	-0.0509868	0.14086	-0.361968	0.717376	0.999931	649.625	-0.470733	0.164206	-2.86672	0.00414756	0.0125775	80.2283	0.340574	0.221873	1.535	0.124784	0.165781
gene:VDAG_JR2_Chr1g08420a	5019.8	0.00198444	0.100801	0.0196868	0.984293	0.999824	4524.14	-0.0735406	0.0653672	-1.12504	0.260573	0.999974	428.228	0.0772878	0.114502	0.674989	0.499682	0.999937	752.778	0.0249542	0.0898482	0.277738	0.781214	0.999931	20670.5	-0.471911	0.232877	-2.02644	0.0427192	0.0875848	274.28	0.426796	0.124013	3.44154	0.000578413	0.00110764
gene:VDAG_JR2_Chr1g08430a	2038.66	0.0557382	0.0908103	0.613786	0.539356	0.999824	432.24	0.0316993	0.111448	0.284431	0.77608	0.999974	856.523	-0.0078667	0.103143	-0.0762699	0.939204	0.999937	2528.38	-0.00976833	0.069779	-0.13999	0.888668	0.999931	2.84124	0.37025	1.23303	0.300276	0.763966	0.825922	260.667	-0.333602	0.128247	-2.60125	0.00928834	0.0152439
gene:VDAG_JR2_Chr1g08440a	1720.43	-0.00498104	0.0875472	-0.0568955	0.954628	0.999824	887.301	0.0204349	0.0828578	0.246626	0.805197	0.999974	1340.27	0.0004814	0.0813103	0.00592053	0.995276	0.999937	4615.26	0.0634303	0.062032	1.02254	0.306525	0.999931	81.8459	-0.717307	0.249666	-2.87307	0.0040651	0.0123777	1531.44	-0.457192	0.0867775	-5.26856	1.37501e-07	3.78886e-07
gene:VDAG_JR2_Chr1g08450a	89.7953	0.18781	0.323096	0.581283	0.56105	0.999824	1396.24	0.0455291	0.0710158	0.641112	0.52145	0.999974	34.4752	-0.504044	0.346033	-1.45664	0.145217	0.999937	417.467	0.0102362	0.1055	0.0970258	0.922706	0.999931	69.3685	0.167775	0.370094	0.453332	0.65031	0.73426	1438.38	0.715645	0.0835493	8.56554	1.07572e-17	5.83869e-17
gene:VDAG_JR2_Chr1g08460a	2293.64	-0.0928441	0.147816	-0.628105	0.529935	0.999824	41.5012	0.00440104	0.333932	0.0131795	0.989485	0.999974	3833.94	-0.0261542	0.0954094	-0.274126	0.783988	0.999937	856.015	-0.00328062	0.0868372	-0.037779	0.969864	0.999931	262.223	0.51758	0.307135	1.68519	0.0919527	0.162767	632.95	-0.123372	0.0952611	-1.29509	0.195289	0.248265
gene:VDAG_JR2_Chr1g08470a	514.957	0.101246	0.142807	0.708973	0.478341	0.999824	4022.42	0.0397385	0.0681237	0.583328	0.559673	0.999974	1198.25	-0.0203745	0.100274	-0.203188	0.838988	0.999937	1336.62	-0.000678565	0.0729292	-0.00930443	0.992576	0.999931	280.781	0.132664	0.169625	0.782106	0.434152	0.552142	516.947	0.394601	0.101271	3.89647	9.7604e-05	0.000204694
gene:VDAG_JR2_Chr1g08480a	276.556	0.0509886	0.148403	0.343582	0.731161	0.999824	1217.84	-0.0473108	0.0754874	-0.626739	0.530831	0.999974	7.8333	-0.45692	0.78882	-0.579245	0.562424	0.999937	38.7677	-0.11506	0.315035	-0.36523	0.71494	0.999931	1486.67	-0.286177	0.222027	-1.28892	0.197424	0.298773	4417.24	-0.439464	0.0600299	-7.32074	2.46605e-13	1.02878e-12
gene:VDAG_JR2_Chr1g08490a	758.692	-0.0262046	0.100453	-0.260863	0.794198	0.999824	8.95696	-0.122719	0.615987	-0.199224	0.842088	0.999974	400.333	-0.0254267	0.115487	-0.22017	0.825739	0.999937	3898.64	0.0288165	0.0671117	0.429381	0.667646	0.999931	1106.88	0.269512	0.128667	2.09465	0.036202	0.0764586	1897.48	-0.196374	0.0691888	-2.83824	0.00453636	0.00779405
gene:VDAG_JR2_Chr1g08500a	2540.39	-0.0707479	0.0848377	-0.833921	0.404325	0.999824	409.115	-0.0357372	0.107497	-0.332448	0.739551	0.999974	23.2773	-0.0101827	0.405019	-0.0251414	0.979942	0.999937	1165.45	-0.0955132	0.0822798	-1.16083	0.245709	0.999931	550.876	-0.303331	0.181245	-1.6736	0.094209	0.165895	1604.55	-0.256899	0.0732635	-3.50651	0.000454019	0.000878944
gene:VDAG_JR2_Chr1g08510a	4678.7	0.0294118	0.105048	0.279985	0.779489	0.999824	23.3657	-0.067444	0.38376	-0.175745	0.860494	0.999974	1028.39	-0.0308304	0.107829	-0.28592	0.77494	0.999937	7.28135	-0.736359	0.709621	-1.03768	0.299419	0.999931	464.153	0.325454	0.237874	1.36818	0.171255	0.266674	57.8558	-1.47442	0.268675	-5.48775	4.07088e-08	1.17891e-07
gene:VDAG_JR2_Chr1g08520a	426.582	-0.000954242	0.112812	-0.00845866	0.993251	0.999824	1080.13	0.0386169	0.0859899	0.449087	0.653369	0.999974	1179	-0.171738	0.0855375	-2.00775	0.0446696	0.999937	405.844	0.0209537	0.108206	0.193647	0.846453	0.999931	4468.98	-0.141478	0.0791995	-1.78635	0.0740428	0.1368	1821.91	-0.94835	0.0776013	-12.2208	2.40691e-34	2.57889e-33
gene:VDAG_JR2_Chr1g08530a	899.45	0.064718	0.0955872	0.677057	0.498369	0.999824	1228.13	-0.12401	0.0816018	-1.51969	0.128588	0.999974	134.4	0.00256032	0.170684	0.0150004	0.988032	0.999937	24.0692	0.0939194	0.384093	0.244522	0.806826	0.999931	1813.91	-0.0865252	0.109243	-0.792047	0.428334	0.547265	448.734	-0.355249	0.104965	-3.38444	0.000713228	0.00135139
gene:VDAG_JR2_Chr1g08540a	1380.78	0.0190669	0.0764503	0.249403	0.803049	0.999824	131.939	-0.125513	0.169009	-0.74264	0.457699	0.999974	35.4152	0.270544	0.342849	0.789107	0.43005	0.999937	1046.99	0.0285836	0.0798067	0.35816	0.720224	0.999931	1398.78	-0.440255	0.265578	-1.65773	0.0973727	0.1703	290.611	0.151833	0.132082	1.14954	0.250335	0.309107
gene:VDAG_JR2_Chr1g08550a	46.4649	0.317269	0.312659	1.01474	0.310227	0.999824	35.5148	0.207749	0.322954	0.643276	0.520045	0.999974	8499.42	-0.0646443	0.0753206	-0.858254	0.390752	0.999937	1200.21	-0.110724	0.0789567	-1.40234	0.160812	0.999931	56.129	-1.20937	0.400527	-3.01944	0.00253246	0.00835876	788.375	0.0451623	0.0913669	0.494297	0.621097	0.672692
gene:VDAG_JR2_Chr1g08560a	3921.67	-0.028288	0.100681	-0.280967	0.778736	0.999824	8685.85	-0.0750576	0.0711344	-1.05515	0.291356	0.999974	1087.06	0.0813898	0.0847468	0.960389	0.33686	0.999937	125.214	-0.201175	0.173577	-1.159	0.246457	0.999931	1819.28	-0.63351	0.220762	-2.86965	0.00410926	0.0124822	2401.6	-0.285202	0.064395	-4.42894	9.46973e-06	2.20972e-05
gene:VDAG_JR2_Chr1g08570a	1224.92	-0.0249565	0.0826085	-0.302106	0.762571	0.999824	1133.37	0.127258	0.0759206	1.67621	0.093698	0.999974	459.691	0.156345	0.116613	1.34073	0.18001	0.999937	31.919	-0.00672427	0.361698	-0.0185909	0.985168	0.999931	430.9	-0.225221	0.221943	-1.01477	0.310215	0.425453	4632.97	-0.0381104	0.059989	-0.635289	0.52524	0.585459
gene:VDAG_JR2_Chr1g08580a	9.27593	-0.0131177	0.619969	-0.0211587	0.983119	0.999824	458.624	0.0797952	0.111844	0.713453	0.475565	0.999974	1721.73	-0.0739546	0.0794999	-0.930247	0.352243	0.999937	8937.08	0.0862068	0.0563005	1.53119	0.125722	0.999931	281.363	0.282558	0.217563	1.29874	0.194033	0.294518	582.861	0.76134	0.0984204	7.73559	1.02922e-14	4.72669e-14
gene:VDAG_JR2_Chr1g08590a	425.504	0.082091	0.112807	0.727709	0.466792	0.999824	1802.36	-0.013554	0.0738674	-0.183491	0.854413	0.999974	140.275	0.0513279	0.174017	0.294959	0.768025	0.999937	1078.96	0.0668225	0.0775045	0.862175	0.388591	0.999931	751.255	0.137302	0.117561	1.16793	0.242837	0.351688	1012.74	0.347632	0.0790939	4.39518	1.1068e-05	2.56767e-05
gene:VDAG_JR2_Chr1g08600a	22.3553	-0.196625	0.408649	-0.481158	0.630405	0.999824	139.07	-0.0453424	0.16275	-0.278601	0.780551	0.999974	2965.28	0.0135724	0.0664586	0.204224	0.838179	0.999937	445.311	0.0755338	0.117942	0.640431	0.521893	0.999931	2353.05	-0.0969783	0.122942	-0.788816	0.430219	0.549398	1434.79	0.0895324	0.0725797	1.23357	0.217362	0.273546
gene:VDAG_JR2_Chr1g08610a	1086.77	0.0610574	0.101937	0.598972	0.549191	0.999824	2996.9	-0.0288801	0.0630026	-0.458395	0.646669	0.999974	184.565	0.141213	0.159106	0.887541	0.374787	0.999937	1756.78	-0.00862253	0.0770719	-0.111876	0.910921	0.999931	4239.04	-0.060503	0.127567	-0.474284	0.635297	0.721869	41.4724	-0.0304318	0.309257	-0.0984029	0.921612	0.936815
gene:VDAG_JR2_Chr1g08620a	1238.71	-0.0930723	0.101089	-0.920698	0.357208	0.999824	186.54	0.0995895	0.144494	0.689228	0.49068	0.999974	234.09	0.0508534	0.173786	0.292621	0.769812	0.999937	133.266	-0.0884897	0.17055	-0.518849	0.603866	0.999931	441.967	0.282259	0.185266	1.52354	0.127625	0.211116	3095.89	-0.882512	0.0656753	-13.4375	3.64463e-41	4.94982e-40
gene:VDAG_JR2_Chr1g08630a	132.983	-0.096276	0.176226	-0.546321	0.584845	0.999824	244.318	0.101133	0.165556	0.610871	0.541285	0.999974	20973.1	-0.0534566	0.101843	-0.524891	0.599659	0.999937	3000.97	0.0542304	0.0675519	0.802795	0.422093	0.999931	1038.23	0.610552	0.115279	5.29628	1.18184e-07	1.26571e-06	1436.04	0.371247	0.0717828	5.17181	2.31837e-07	6.27519e-07
gene:VDAG_JR2_Chr1g08640a	36.6105	0.293423	0.352366	0.832724	0.405001	0.999824	21227.4	-0.0924745	0.0938411	-0.985437	0.324409	0.999974	11934.1	-0.0916382	0.12918	-0.709382	0.478088	0.999937	176.922	0.0285641	0.152235	0.187632	0.851165	0.999931	1352.65	0.151042	0.136701	1.10491	0.269199	0.380966	14.1784	0.999921	0.517419	1.93252	0.0532957	0.0768207
gene:VDAG_JR2_Chr1g08650a	9144.07	0.0784305	0.0633821	1.23742	0.21593	0.999824	11887.8	-0.179824	0.137727	-1.30566	0.191668	0.999974	200.07	-0.15402	0.214457	-0.718185	0.472643	0.999937	240.99	0.138868	0.14583	0.952262	0.340964	0.999931	53.6044	0.824993	0.457943	1.80152	0.0716211	0.133413	360.744	-0.469881	0.112934	-4.16069	3.17294e-05	7.01411e-05
gene:VDAG_JR2_Chr1g08670a	1127.52	0.117941	0.0809665	1.45667	0.145209	0.999824	192.159	-0.361654	0.183502	-1.97085	0.0487414	0.999974	1328.39	-0.11379	0.0843008	-1.3498	0.177079	0.999937	21919.6	0.0795619	0.0906098	0.878071	0.379905	0.999931	2887.3	-0.835411	0.110811	-7.53905	4.73397e-14	1.56864e-12	23.0642	-0.144171	0.396346	-0.36375	0.716044	0.760172
gene:VDAG_JR2_Chr1g08680a	458.343	0.0835664	0.127544	0.655195	0.512342	0.999824	1430.65	0.0298713	0.0748677	0.398988	0.689902	0.999974	1805.84	-0.131849	0.0933737	-1.41206	0.157933	0.999937	12696.8	0.0931923	0.109315	0.852511	0.393931	0.999931	1345.19	0.411497	0.196107	2.09832	0.0358765	0.0759101	980.797	-0.287554	0.0836075	-3.43933	0.000583154	0.00111586
gene:VDAG_JR2_Chr1g08690a	1772.16	-0.0575415	0.0843195	-0.682422	0.494972	0.999824	1954.28	0.0266467	0.082394	0.323406	0.746388	0.999974	9687.94	-0.020415	0.0686098	-0.297552	0.766045	0.999937	207.883	-0.0340756	0.192255	-0.177242	0.859318	0.999931	6.48003	-1.03211	0.992589	-1.03982	0.298425	0.41272	1254.28	-0.0961149	0.0825867	-1.16381	0.244503	0.30269
gene:VDAG_JR2_Chr1g08700a	137.91	-0.0643902	0.177594	-0.362568	0.716927	0.999824	9815.89	-0.055795	0.067947	-0.821154	0.411559	0.999974	1421.79	0.0971644	0.0832932	1.16654	0.243398	0.999937	1367.46	-0.0213154	0.0755082	-0.282292	0.777719	0.999931	358.54	-0.223546	0.171553	-1.30307	0.192551	0.292619	147.952	0.168977	0.161808	1.04431	0.296343	0.358133
gene:VDAG_JR2_Chr1g08710a	3020.92	-0.000344715	0.0750874	-0.00459086	0.996337	0.999824	1397.5	-0.0235364	0.076187	-0.30893	0.757375	0.999974	2553.99	-0.0769718	0.0849712	-0.905858	0.365011	0.999937	1886.36	0.0035615	0.0865912	0.04113	0.967192	0.999931	21.1495	-0.163987	0.48465	-0.338361	0.735091	0.803465	20.4388	-2.152	0.478498	-4.49741	6.8786e-06	1.62748e-05
gene:VDAG_JR2_Chr1g08720a	185.347	0.0873992	0.159344	0.548493	0.583353	0.999824	2647.07	-0.045455	0.0658844	-0.689921	0.490244	0.999974	1712.52	-0.122236	0.0822231	-1.48664	0.137109	0.999937	9838.07	0.0304761	0.0578079	0.527197	0.598057	0.999931	910.84	-0.264201	0.158681	-1.66499	0.0959154	0.168297	10946	0.513778	0.0667476	7.69732	1.38945e-14	6.31318e-14
gene:VDAG_JR2_Chr1g08730a	241.578	0.0752148	0.187378	0.401407	0.68812	0.999824	1790.4	-0.0646476	0.0739229	-0.874527	0.381831	0.999974	1762.2	-0.0315731	0.0793133	-0.398081	0.69057	0.999937	1383.83	0.0273646	0.0769496	0.355617	0.722127	0.999931	1195.98	0.00244414	0.115112	0.0212327	0.98306	0.988043	835.953	-0.929694	0.0886626	-10.4858	1.00443e-25	7.77069e-25
gene:VDAG_JR2_Chr1g08740a	21487.3	-0.0509991	0.0943535	-0.540512	0.588844	0.999824	1839.77	0.0199022	0.0788542	0.252392	0.800738	0.999974	487.626	0.173622	0.111936	1.55108	0.120881	0.999937	2623.97	0.00881243	0.0678123	0.129953	0.896603	0.999931	145.245	0.334494	0.221142	1.51258	0.130387	0.214733	334.125	-1.0551	0.130857	-8.06295	7.44724e-16	3.65024e-15
gene:VDAG_JR2_Chr1g08750a	12235.6	-0.0869648	0.126011	-0.690136	0.490109	0.999824	507.74	0.214856	0.122317	1.75655	0.0789953	0.999974	673.81	0.00529273	0.19616	0.0269817	0.978474	0.999937	1745.82	-0.0577997	0.074527	-0.775554	0.438013	0.999931	20.9871	-1.45075	0.508814	-2.85124	0.00435492	0.0130813	1670.04	-0.281255	0.0714626	-3.93569	8.2957e-05	0.000175462
gene:VDAG_JR2_Chr1g08760a	249.763	0.396772	0.316778	1.25252	0.210379	0.999824	740.065	0.197884	0.171198	1.15588	0.247732	0.999974	132.343	0.0635998	0.194797	0.326494	0.744051	0.999937	1761.04	-0.0272663	0.0787319	-0.346319	0.729103	0.999931	13673.8	1.19511	0.320972	3.72342	0.000196546	0.000930386	198.394	0.829106	0.14603	5.67765	1.36556e-08	4.10232e-08
gene:VDAG_JR2_Chr1g08770a	1367.33	-0.0973192	0.11208	-0.868303	0.385229	0.999824	141.861	0.185103	0.171378	1.08008	0.280105	0.999974	558.046	0.0404594	0.0966276	0.418714	0.675425	0.999937	478.496	0.128833	0.114289	1.12725	0.259636	0.999931	840.701	-0.59077	0.149354	-3.9555	7.63737e-05	0.000406398	3120.79	0.0539343	0.0649117	0.830887	0.406038	0.469447
gene:VDAG_JR2_Chr1g08780a	1886.88	-0.0705117	0.133871	-0.526715	0.598391	0.999824	564.025	-0.00140887	0.094763	-0.0148673	0.988138	0.999974	195.95	-0.0762391	0.164419	-0.463689	0.642871	0.999937	738.846	0.267229	0.146351	1.82595	0.067858	0.999931	305.91	-1.0836	0.202069	-5.36255	8.20565e-08	9.23208e-07	277.396	1.03164	0.127685	8.07955	6.50085e-16	3.19903e-15
gene:VDAG_JR2_Chr1g08790a	10129.2	0.0404328	0.112849	0.358292	0.720125	0.999824	202.643	-0.0538641	0.144848	-0.371867	0.709992	0.999974	348.578	0.0961407	0.126721	0.75868	0.448044	0.999937	127.356	-0.0391604	0.181448	-0.215822	0.829127	0.999931	1506.92	-0.350439	0.21941	-1.59719	0.110224	0.188144	151.896	-1.86455	0.189014	-9.86463	5.92497e-23	4.07477e-22
gene:VDAG_JR2_Chr1g08800a	1455.6	0.0975702	0.0879488	1.1094	0.267259	0.999824	357.624	0.0973519	0.112269	0.867132	0.38587	0.999974	3002.21	-0.0585966	0.072619	-0.806904	0.419722	0.999937	546.964	-0.00969903	0.101341	-0.0957073	0.923753	0.999931	146.854	0.29872	0.209848	1.42351	0.154588	0.245573	18220.5	-0.635348	0.0655896	-9.68672	3.43383e-22	2.28295e-21
gene:VDAG_JR2_Chr1g08810a	2613.17	-0.0781456	0.073497	-1.06325	0.287669	0.999824	3100.71	-0.0381571	0.0702825	-0.542911	0.587191	0.999974	2722.23	-0.0477095	0.0689669	-0.691774	0.489079	0.999937	190.079	-0.162862	0.151728	-1.07338	0.283102	0.999931	2693.53	-0.139139	0.141212	-0.985319	0.324468	0.441211	10796.6	-0.535897	0.076675	-6.9892	2.76465e-12	1.07479e-11
gene:VDAG_JR2_Chr1g08820a	1749.62	-0.128336	0.0984715	-1.30328	0.192478	0.999824	2788.31	-0.0514019	0.0660726	-0.777961	0.436592	0.999974	2338.61	0.0929273	0.0772641	1.20272	0.229084	0.999937	350.801	0.120651	0.111796	1.0792	0.280498	0.999931	234.238	0.838478	0.209958	3.99356	6.50885e-05	0.000353612	166.29	-0.937858	0.181747	-5.16023	2.46647e-07	6.65572e-07
gene:VDAG_JR2_Chr1g08840a	1817.11	-0.0104375	0.0916628	-0.113869	0.909342	0.999824	2340.31	0.0234579	0.0940958	0.249298	0.80313	0.999974	3174.28	0.00246444	0.0718675	0.0342914	0.972645	0.999937	2978.79	-0.0755516	0.0655686	-1.15225	0.249217	0.999931	141.995	-1.77223	0.268469	-6.60124	4.07739e-11	8.83039e-10	1158.48	-0.696444	0.0786514	-8.85482	8.38215e-19	4.75372e-18
gene:VDAG_JR2_Chr1g08850a	498.51	0.17034	0.127694	1.33397	0.182213	0.999824	3176.12	-0.0693919	0.0616497	-1.12558	0.260342	0.999974	2744.57	0.154707	0.0678186	2.28119	0.0225372	0.999937	2733.87	-0.0284722	0.0672569	-0.423335	0.672051	0.999931	17410.3	-0.50663	0.266482	-1.90118	0.0572788	0.111731	1626.4	-0.599423	0.0799614	-7.49641	6.55874e-14	2.84841e-13
gene:VDAG_JR2_Chr1g08860a	698.815	0.0424893	0.292472	0.145276	0.884493	0.999824	2732.94	0.0728123	0.0671474	1.08437	0.278203	0.999974	675.841	0.102648	0.0932971	1.10022	0.271235	0.999937	2296.29	0.0475782	0.0775083	0.613847	0.539316	0.999931	10201.9	-0.449924	0.278485	-1.61561	0.106178	0.182381	11526	0.35297	0.0614105	5.74772	9.04573e-09	2.7603e-08
gene:VDAG_JR2_Chr1g08870a	136.597	0.0866806	0.190648	0.454663	0.649352	0.999824	701.619	0.136747	0.0874468	1.56377	0.117872	0.999974	1749.08	-0.0224964	0.0754347	-0.298223	0.765533	0.999937	3166.11	0.00153444	0.0624855	0.0245567	0.980409	0.999931	156.428	-0.853674	0.280208	-3.04657	0.00231465	0.00776711	1705.49	0.478063	0.0741921	6.44359	1.1668e-10	4.07097e-10
gene:VDAG_JR2_Chr1g08873a	562.971	-0.00130339	0.106564	-0.012231	0.990241	0.999824	1842.27	0.0543488	0.0659162	0.824513	0.409648	0.999974	1907.69	0.0175767	0.079749	0.2204	0.82556	0.999937	2671	0.0856654	0.0649403	1.31914	0.187122	0.999931	1053.29	-0.749125	0.274758	-2.72649	0.0064012	0.0179769	2357.13	-0.448585	0.0676249	-6.63343	3.27975e-11	1.18885e-10
gene:VDAG_JR2_Chr1g08876a	206.95	0.0138258	0.216384	0.0638949	0.949054	0.999824	1952.99	0.0125067	0.0779532	0.160439	0.872536	0.999974	75.917	0.332711	0.242869	1.36992	0.170712	0.999937	668.407	0.0779088	0.0928432	0.839144	0.401388	0.999931	1559	-0.461693	0.243211	-1.89832	0.0576537	0.112268	1491.46	-0.712411	0.0793368	-8.97958	2.71803e-19	1.58203e-18
gene:VDAG_JR2_Chr1g08890a	359.024	0.11333	0.114111	0.99315	0.320637	0.999824	72.6216	0.145559	0.230207	0.632295	0.527194	0.999974	428.356	0.183113	0.178137	1.02794	0.30398	0.999937	1791.12	0.0521307	0.0710143	0.734087	0.462896	0.999931	10415.1	0.300891	0.249968	1.20372	0.228699	0.335967	1527.48	-0.616174	0.0744009	-8.28181	1.21319e-16	6.22478e-16
gene:VDAG_JR2_Chr1g08900a	3053.5	-0.0778255	0.0936151	-0.831334	0.405785	0.999824	477.383	0.40221	0.174223	2.30859	0.0209662	0.999974	895.517	0.0421596	0.0956513	0.440763	0.659384	0.999937	1917.1	0.0378124	0.0727051	0.520078	0.603009	0.999931	1215.47	-0.234892	0.169967	-1.38199	0.166975	0.261485	595.467	0.589184	0.100773	5.84666	5.01553e-09	1.55734e-08
gene:VDAG_JR2_Chr1g08910a	2845.05	0.0125411	0.0743729	0.168625	0.866092	0.999824	898.967	-0.0192091	0.101906	-0.188499	0.850486	0.999974	308.306	0.0951635	0.12177	0.781504	0.434506	0.999937	75.7362	0.330452	0.223447	1.47889	0.139171	0.999931	2422.68	-0.101871	0.154353	-0.659988	0.509262	0.61682	888.348	0.627665	0.246879	2.5424	0.0110094	0.0178426
gene:VDAG_JR2_Chr1g08920a	2332.14	0.0186715	0.117772	0.158539	0.874032	0.999824	310.986	0.04861	0.12124	0.400941	0.688464	0.999974	9173.96	0.0924008	0.0984767	0.938301	0.34809	0.999937	471.591	0.441315	0.137136	3.21807	0.00129056	0.182722	1424.61	-0.581001	0.257341	-2.25771	0.0239639	0.0545224	108.864	-0.685972	0.19193	-3.57408	0.000351467	0.000690777
gene:VDAG_JR2_Chr1g08930a	3179.6	-0.0607402	0.0667819	-0.909532	0.36307	0.999824	9568.2	0.139414	0.0783778	1.77875	0.0752811	0.999974	163.577	-0.0188703	0.16314	-0.115669	0.907915	0.999937	903.921	0.0756716	0.0944474	0.801204	0.423014	0.999931	1407.23	-0.618202	0.269981	-2.2898	0.022033	0.0507941	475.362	-0.588117	0.100754	-5.83715	5.31018e-09	1.64553e-08
gene:VDAG_JR2_Chr1g08940a	2668.69	0.0105045	0.0850909	0.12345	0.901751	0.999824	182.401	0.214738	0.150703	1.42491	0.154184	0.999974	1210.8	0.113464	0.088711	1.27903	0.200886	0.999937	305.737	0.0794192	0.127158	0.624572	0.532252	0.999931	445.374	0.0464126	0.166943	0.278015	0.781001	0.838623	206.381	-0.0345666	0.143889	-0.240231	0.810151	0.842672
gene:VDAG_JR2_Chr1g08950a	671.853	0.0199546	0.0973032	0.205076	0.837512	0.999824	1214.9	0.0526028	0.0809862	0.649528	0.515997	0.999974	792.496	0.036188	0.0922973	0.392081	0.694998	0.999937	9511.64	0.198212	0.0684632	2.89516	0.00378971	0.324252	758.689	0.44121	0.284541	1.5506	0.120997	0.202262	319.316	-0.275398	0.120498	-2.28551	0.0222829	0.0343151
gene:VDAG_JR2_Chr1g08960a	1771.07	-0.0543171	0.0909822	-0.597008	0.550502	0.999824	808.074	0.0194074	0.0848854	0.22863	0.819156	0.999974	887.406	0.104665	0.104995	0.996863	0.318831	0.999937	171.301	0.119162	0.154996	0.768805	0.442009	0.999931	99.4989	-0.718467	0.238148	-3.01689	0.00255385	0.00841403	4343.37	0.793028	0.0587503	13.4983	1.60079e-41	2.20304e-40
gene:VDAG_JR2_Chr1g08970a	1955.33	0.0212373	0.0996586	0.213101	0.831248	0.999824	872.273	-0.0164377	0.0902306	-0.182174	0.855446	0.999974	4119.17	-0.0104561	0.0652822	-0.160168	0.872749	0.999937	1191.27	0.0746734	0.0811763	0.919891	0.35763	0.999931	421.277	-0.73529	0.134607	-5.46248	4.69516e-08	5.60549e-07	3244.71	0.333543	0.0621174	5.36956	7.89272e-08	2.22433e-07
gene:VDAG_JR2_Chr1g08980a	75.5302	0.256633	0.246205	1.04235	0.297247	0.999824	4133.65	-0.0742197	0.0706953	-1.04985	0.293785	0.999974	974.898	-0.0460032	0.0863084	-0.53301	0.594027	0.999937	781.463	0.00214308	0.0851999	0.0251536	0.979932	0.999931	193.212	0.0126366	0.328299	0.038491	0.969296	0.979059	3121.76	0.729685	0.0687887	10.6076	2.74592e-26	2.17045e-25
gene:VDAG_JR2_Chr1g08990a	421.574	0.0742133	0.324242	0.228882	0.81896	0.999824	1023.1	0.021058	0.0809467	0.260146	0.794751	0.999974	742.748	-0.0519249	0.0906054	-0.573088	0.566585	0.999937	836.898	-0.0573574	0.0864081	-0.663796	0.506821	0.999931	338.756	0.140486	0.175072	0.802446	0.422295	0.541239	3662.57	0.293802	0.0589603	4.98306	6.25879e-07	1.62757e-06
gene:VDAG_JR2_Chr1g09000a	955.165	0.157039	0.118376	1.32662	0.184636	0.999824	777	0.00551089	0.0870001	0.0633435	0.949493	0.999974	1795.94	-0.0177128	0.0874669	-0.202508	0.83952	0.999937	4040.63	-0.0603439	0.0600131	-1.00551	0.31465	0.999931	4295.34	0.949597	0.176263	5.38739	7.14889e-08	8.17357e-07	2372.33	-0.395084	0.0654862	-6.03309	1.60853e-09	5.1695e-09
gene:VDAG_JR2_Chr1g09010a	308.713	0.0324095	0.130059	0.249192	0.803212	0.999824	1792.64	-0.0978821	0.067211	-1.45634	0.145298	0.999974	1669.46	-0.0141069	0.0883248	-0.159716	0.873105	0.999937	1025.52	0.105502	0.0836579	1.26112	0.207267	0.999931	2654.43	0.00806323	0.122162	0.0660043	0.947374	0.962133	639.68	-0.165354	0.0918177	-1.8009	0.0717187	0.100556
gene:VDAG_JR2_Chr1g09015a	8898.71	-0.0622549	0.158172	-0.39359	0.693884	0.999824	1676.93	-0.0752605	0.0825135	-0.912099	0.361717	0.999974	8471.21	-0.0396022	0.0906874	-0.436689	0.662337	0.999937	752.984	-0.0048614	0.0938661	-0.0517908	0.958695	0.999931	3189.32	0.960164	0.155413	6.17815	6.48553e-10	1.12905e-08	1491.84	-0.663725	0.0732897	-9.05619	1.3509e-19	7.96018e-19
gene:VDAG_JR2_Chr1g09030a	165.455	-0.0538788	0.179991	-0.299342	0.764679	0.999824	8829.23	0.00754462	0.0606748	0.124345	0.901042	0.999974	470.95	0.0137298	0.107295	0.127963	0.898178	0.999937	1757.86	-0.074015	0.0720355	-1.02748	0.304195	0.999931	3797.3	0.587918	0.224328	2.6208	0.00877243	0.02333	1652.92	-0.556193	0.0732382	-7.5943	3.09455e-14	1.37479e-13
gene:VDAG_JR2_Chr1g09040a	1160.08	-0.0764231	0.133414	-0.572825	0.566763	0.999824	479.992	-0.00375181	0.10423	-0.0359956	0.971286	0.999974	2122.69	0.174326	0.0811781	2.14745	0.0317576	0.999937	1670.59	-0.00542349	0.0850661	-0.0637562	0.949164	0.999931	2266.46	-0.278948	0.0852668	-3.27148	0.00106987	0.00405549	71.4111	0.0665406	0.231288	0.287696	0.77358	0.810965
gene:VDAG_JR2_Chr1g09050a	837.119	0.124041	0.0981824	1.26337	0.206455	0.999824	2048.12	0.00333448	0.069895	0.047707	0.96195	0.999974	31.9001	-0.028442	0.357445	-0.0795703	0.936579	0.999937	8823.27	0.0835605	0.0710483	1.17611	0.239552	0.999931	579.678	-0.219062	0.121898	-1.79709	0.0723214	0.134371	541.185	0.678797	0.125888	5.39207	6.96497e-08	1.9732e-07
gene:VDAG_JR2_Chr1g09060a	868.684	-0.0225564	0.115348	-0.195551	0.844962	0.999824	31.4093	-0.148215	0.345688	-0.428754	0.668103	0.999974	98.0741	-0.00701018	0.203359	-0.034472	0.972501	0.999937	456.646	-0.0681557	0.108254	-0.629591	0.528962	0.999931	1431.29	-0.519138	0.203349	-2.55294	0.0106819	0.0275146	931.703	0.05033	0.0873094	0.576456	0.564307	0.621898
gene:VDAG_JR2_Chr1g09070a	4152.92	-0.054954	0.0695623	-0.789997	0.42953	0.999824	98.2199	-0.0787828	0.207778	-0.379169	0.704563	0.999974	2265.68	0.0468162	0.0856225	0.546774	0.584534	0.999937	2052.45	0.0875144	0.0671306	1.30364	0.192355	0.999931	1557.94	-0.478118	0.239643	-1.99513	0.046029	0.0930625	227.64	-1.08502	0.138911	-7.81092	5.67725e-15	2.65152e-14
gene:VDAG_JR2_Chr1g09080a	1046.64	0.0906629	0.0858527	1.05603	0.290955	0.999824	2256.2	-0.0376648	0.0611634	-0.615807	0.538022	0.999974	974.105	0.0468102	0.100296	0.466721	0.640699	0.999937	31.8588	-0.0246131	0.337412	-0.0729467	0.941849	0.999931	76.2973	0.455667	0.267528	1.70325	0.0885211	0.157806	8297.87	-0.320286	0.0676435	-4.73491	2.19149e-06	5.41251e-06
gene:VDAG_JR2_Chr1g09090a	782.039	0.0292529	0.0881398	0.331892	0.739971	0.999824	940.147	-0.131715	0.0883301	-1.49117	0.135916	0.999974	4828.98	-0.00250119	0.0745579	-0.0335469	0.973238	0.999937	91.6992	-0.200636	0.209593	-0.957262	0.338435	0.999931	484.351	0.60732	0.290154	2.09309	0.036341	0.0766755	133.174	-0.837889	0.174474	-4.80236	1.56806e-06	3.92602e-06
gene:VDAG_JR2_Chr1g09100a	1825.7	-0.0383973	0.0838057	-0.45817	0.64683	0.999824	4911.1	-0.0265694	0.0625862	-0.424525	0.671183	0.999974	1969.23	0.0941712	0.0752788	1.25097	0.210947	0.999937	2263.03	0.0500438	0.0645837	0.774867	0.438419	0.999931	852.524	0.028563	0.151489	0.188548	0.850447	0.891819	1095.36	-0.294934	0.0803308	-3.6715	0.000241135	0.000483912
gene:VDAG_JR2_Chr1g09110a	1726.74	0.0156724	0.0974891	0.160761	0.872282	0.999824	1929.53	-0.0358946	0.0674591	-0.532095	0.59466	0.999974	5170.58	0.111805	0.0699877	1.59749	0.110157	0.999937	912.415	-0.138491	0.0907556	-1.52598	0.127014	0.999931	194.995	-1.44349	0.204672	-7.05267	1.75514e-12	4.68937e-11	889.423	0.251385	0.0811232	3.0988	0.00194305	0.00349755
gene:VDAG_JR2_Chr1g09120a	8524.32	-0.0901728	0.0883562	-1.02056	0.307463	0.999824	4998.2	-0.0573954	0.0605574	-0.947784	0.343239	0.999974	3463.54	-0.0260822	0.0691181	-0.377356	0.705909	0.999937	4892.89	0.0417825	0.0635205	0.65778	0.51068	0.999931	8735.71	0.0793174	0.185166	0.428358	0.66839	0.749109	746.055	-0.55319	0.0911534	-6.06878	1.28889e-09	4.16492e-09
gene:VDAG_JR2_Chr1g09130a	487.176	0.0439159	0.127714	0.34386	0.730951	0.999824	3459.87	-0.103758	0.0626323	-1.65661	0.0975974	0.999974	3052.4	0.0216448	0.075762	0.285695	0.775112	0.999937	1927.39	0.0402975	0.0680963	0.591772	0.554003	0.999931	124.961	-0.765739	0.281103	-2.72405	0.00644862	0.0180981	5000.15	0.412739	0.0561309	7.35315	1.9359e-13	8.12539e-13
gene:VDAG_JR2_Chr1g09140a	2057.19	0.0214047	0.0805861	0.265612	0.790538	0.999824	3048.45	-0.0554068	0.0676685	-0.818798	0.412902	0.999974	3129.94	0.0386746	0.0875385	0.441801	0.658633	0.999937	5085	0.0713871	0.0681904	1.04688	0.295155	0.999931	957.641	-0.471481	0.114978	-4.10061	4.12065e-05	0.000235057	1138.63	0.282443	0.0757457	3.72883	0.000192369	0.000390604
gene:VDAG_JR2_Chr1g09150a	31.5559	-0.129824	0.388751	-0.333951	0.738416	0.999824	3153.58	-0.0118613	0.0673857	-0.176022	0.860277	0.999974	4554.14	0.026184	0.0676807	0.386875	0.698849	0.999937	3422.47	-0.0543716	0.0620027	-0.876923	0.380528	0.999931	780.292	0.117354	0.14701	0.798276	0.424711	0.543679	847.896	0.215467	0.0817651	2.63519	0.00840899	0.013902
gene:VDAG_JR2_Chr1g09160a	102.157	0.0414132	0.270744	0.152961	0.878429	0.999824	4483.09	-0.0934649	0.0594067	-1.57331	0.115648	0.999974	1151.86	0.0551692	0.0926757	0.595292	0.551648	0.999937	3044.23	0.0204878	0.0667391	0.306983	0.758856	0.999931	635.152	-0.854214	0.220128	-3.88053	0.00010423	0.000534027	1893.09	0.0274032	0.0701855	0.39044	0.696211	0.741978
gene:VDAG_JR2_Chr1g09170a	2277.66	-0.00478906	0.0682145	-0.0702059	0.94403	0.999824	1122.63	-0.093356	0.074127	-1.25941	0.207884	0.999974	20870	-0.0147224	0.0799804	-0.184075	0.853955	0.999937	3163.54	0.0753263	0.0685318	1.09914	0.271705	0.999931	4196.85	0.166786	0.0988888	1.6866	0.0916797	0.162342	1542.55	-0.372527	0.0766731	-4.85864	1.18193e-06	2.98702e-06
gene:VDAG_JR2_Chr1g09180a	996.56	0.0448423	0.131995	0.339726	0.734063	0.999824	21191.5	-0.0436811	0.0715664	-0.610358	0.541625	0.999974	261.052	0.0790908	0.135348	0.58435	0.558985	0.999937	4422.85	-0.0519649	0.0631326	-0.823108	0.410447	0.999931	1002.83	0.160204	0.133782	1.1975	0.23111	0.338913	6751.18	-0.956652	0.0600971	-15.9185	4.71897e-57	9.21912e-56
gene:VDAG_JR2_Chr1g09190a	4882.99	-0.0381417	0.0860664	-0.443166	0.657646	0.999824	256.142	-0.0490332	0.127949	-0.383225	0.701553	0.999974	457.112	0.0284776	0.117752	0.241843	0.808902	0.999937	1141.63	0.0361292	0.0788888	0.457977	0.646969	0.999931	665.911	-0.249127	0.246653	-1.01003	0.312481	0.427706	572.007	0.435559	0.0982104	4.43496	9.20915e-06	2.15257e-05
gene:VDAG_JR2_Chr1g09200a	1968.46	0.0270442	0.0854096	0.316642	0.751515	0.999824	439.172	-0.164589	0.120272	-1.36847	0.171164	0.999974	540.578	-0.025787	0.10697	-0.241068	0.809502	0.999937	21221.4	0.0398589	0.0722904	0.551372	0.581378	0.999931	1583.33	-0.265818	0.092018	-2.88876	0.00386761	0.0118646	2428.75	0.429765	0.0753363	5.70462	1.16606e-08	3.52265e-08
gene:VDAG_JR2_Chr1g09210a	5150.97	0.0352958	0.0766996	0.460183	0.645385	0.999824	542.81	-0.088567	0.0915144	-0.967792	0.333148	0.999974	882.546	-0.061428	0.0948449	-0.647667	0.5172	0.999937	250.17	-0.0362864	0.132839	-0.273161	0.784729	0.999931	1337.03	-0.58529	0.126034	-4.64389	3.41907e-06	2.54346e-05	83.5767	2.00385	0.24536	8.167	3.16154e-16	1.57899e-15
gene:VDAG_JR2_Chr1g09220a	3530.99	-0.0382354	0.0733181	-0.5215	0.602018	0.999824	877.532	-0.154629	0.0867706	-1.78204	0.0747429	0.999974	2178.88	0.0880797	0.0722002	1.21994	0.222488	0.999937	443.12	-0.0552805	0.111094	-0.497602	0.618765	0.999931	6517.92	-0.768945	0.245637	-3.13041	0.00174562	0.00614524	190.805	1.45327	0.150078	9.68347	3.54461e-22	2.35534e-21
gene:VDAG_JR2_Chr1g09230a	3077.72	-0.0220935	0.0881369	-0.250673	0.802067	0.999824	2095.44	-0.0975659	0.0695529	-1.40276	0.160689	0.999974	2779.45	0.0740235	0.071327	1.03781	0.29936	0.999937	560.893	0.0850783	0.0937937	0.907079	0.364365	0.999931	446.337	-0.0135447	0.165841	-0.0816724	0.934907	0.953388	2368.36	0.0680551	0.06387	1.06553	0.286638	0.34783
gene:VDAG_JR2_Chr1g09240a	3139.8	-0.0194367	0.0982277	-0.197874	0.843144	0.999824	2742	-0.0372654	0.0653861	-0.569929	0.568726	0.999974	3790.65	0.0716746	0.0670772	1.06854	0.285277	0.999937	878.214	-0.0700043	0.0836866	-0.836506	0.402871	0.999931	2112.05	0.279313	0.234732	1.18992	0.234077	0.341731	1937.81	1.53448	0.0740036	20.7352	1.6677e-95	7.35093e-94
gene:VDAG_JR2_Chr1g09250a	4682.37	0.0386639	0.102615	0.376786	0.706333	0.999824	3759.4	-0.0241881	0.0643604	-0.375823	0.707049	0.999974	2954.41	0.0818844	0.0740813	1.10533	0.269016	0.999937	2126.75	0.0260938	0.0734225	0.355392	0.722296	0.999931	65.3311	1.6946	0.505507	3.35227	0.000801526	0.00316594	4934.89	-0.046827	0.0595777	-0.785983	0.431878	0.495116
gene:VDAG_JR2_Chr1g09260a	1150.95	-0.014524	0.103998	-0.139656	0.888932	0.999824	2892.22	-0.0517461	0.0699754	-0.739489	0.45961	0.999974	925.934	0.0163096	0.0949644	0.171744	0.863639	0.999937	2752.32	0.0526781	0.0671301	0.784717	0.43262	0.999931	110.186	0.425835	0.307199	1.38619	0.16569	0.259923	1855.51	-0.188481	0.0678977	-2.77595	0.00550407	0.00933371
gene:VDAG_JR2_Chr1g09270a	21694.8	0.0294884	0.145147	0.203162	0.839009	0.999824	914.818	-0.092938	0.0962116	-0.965975	0.334057	0.999974	613.229	0.0252622	0.119871	0.210745	0.833086	0.999937	3766	0.0596059	0.0615165	0.968941	0.332574	0.999931	1996.36	-0.196061	0.102559	-1.91169	0.0559163	0.109613	4882.41	-0.162518	0.0636887	-2.55175	0.0107183	0.0174039
gene:VDAG_JR2_Chr1g09280a	261.767	0.0199981	0.154095	0.129778	0.896742	0.999824	608.355	-0.0710949	0.111366	-0.63839	0.52322	0.999974	640.929	0.0621241	0.0997458	0.622824	0.5334	0.999937	2923.13	0.0584233	0.0724865	0.805989	0.420249	0.999931	1846.13	1.59812	0.410967	3.88868	0.000100792	0.000518717	3627.08	0.000461653	0.059943	0.00770154	0.993855	0.994658
gene:VDAG_JR2_Chr1g09290a	465.908	0.0154876	0.162937	0.0950525	0.924273	0.999824	620.542	-0.105203	0.118483	-0.887918	0.374585	0.999974	5559.85	-0.03251	0.077617	-0.418852	0.675324	0.999937	916.977	-0.00505852	0.0945123	-0.0535223	0.957316	0.999931	4237.76	-0.263243	0.111463	-2.36171	0.0181909	0.0431192	2857.21	-0.289957	0.0652015	-4.44709	8.70411e-06	2.04068e-05
gene:VDAG_JR2_Chr1g09300a	567.662	0.0470851	0.109446	0.430211	0.667042	0.999824	5620.24	-0.0747627	0.0583844	-1.28053	0.20036	0.999974	3514.93	0.0590945	0.0947629	0.623604	0.532888	0.999937	606.572	0.00112551	0.108833	0.0103417	0.991749	0.999931	1663.72	-0.275995	0.118281	-2.33338	0.019628	0.0460783	2382.16	-1.03822	0.0660091	-15.7284	9.66006e-56	1.83512e-54
gene:VDAG_JR2_Chr1g09310a	910.878	-0.0376653	0.113472	-0.331935	0.739939	0.999824	3422.64	-0.0910453	0.0728811	-1.24923	0.211581	0.999974	16212.4	0.0452074	0.0727257	0.621616	0.534195	0.999937	638.905	0.0588095	0.0986555	0.596109	0.551102	0.999931	4690.19	-0.0395867	0.179289	-0.220798	0.82525	0.871845	2783.82	-2.40315	0.0661314	-36.339	3.92479e-289	1.38893e-286
gene:VDAG_JR2_Chr1g09320a	2179.97	0.0232245	0.0895868	0.25924	0.79545	0.999824	15902.3	-0.0842236	0.0556386	-1.51376	0.130086	0.999974	3052	0.0499811	0.0750232	0.66621	0.505277	0.999937	5700.77	0.0460884	0.0636092	0.724555	0.468725	0.999931	3231.49	-0.100152	0.151383	-0.661584	0.508238	0.615932	775.675	-1.62943	0.0883524	-18.4423	6.00833e-76	1.79323e-74
gene:VDAG_JR2_Chr1g09330a	2783.8	0.0119509	0.0807862	0.147933	0.882396	0.999824	3027.51	-0.0458808	0.0626783	-0.732005	0.464166	0.999974	549.128	0.15654	0.104877	1.4926	0.135541	0.999937	3484.63	0.0412485	0.0712135	0.579224	0.562438	0.999931	2469.01	-0.506531	0.0984076	-5.14727	2.64302e-07	2.59016e-06	21906.3	0.0187471	0.0604715	0.310015	0.75655	0.796619
gene:VDAG_JR2_Chr1g09340a	3774.07	-0.00758452	0.0707588	-0.107188	0.91464	0.999824	544.112	0.0606753	0.0987887	0.614193	0.539088	0.999974	2578.5	0.111208	0.070471	1.57807	0.11455	0.999937	16369.6	0.0788762	0.0573685	1.3749	0.169161	0.999931	2290.94	-0.859312	0.163356	-5.26037	1.43766e-07	1.50415e-06	232.294	-0.389883	0.135853	-2.86989	0.00410615	0.00710814
gene:VDAG_JR2_Chr1g09350a	2971.28	0.031846	0.091285	0.348864	0.727192	0.999824	2456.46	-0.101304	0.0782383	-1.29482	0.195383	0.999974	2648.87	0.0328117	0.0664597	0.493709	0.621512	0.999937	3101.95	0.102133	0.0632488	1.61478	0.106358	0.999931	2789.99	-1.77324	0.290028	-6.11402	9.715e-10	1.64391e-08	376.7	-0.727725	0.118106	-6.16161	7.20073e-10	2.37645e-09
gene:VDAG_JR2_Chr1g09360a	943.065	0.00163283	0.134013	0.0121841	0.990279	0.999824	2722.5	0.0390837	0.0635325	0.615176	0.538438	0.999974	1027.71	-0.0187722	0.0941272	-0.199434	0.841923	0.999937	532.873	0.080099	0.113813	0.703774	0.481573	0.999931	638.09	-2.47052	0.198798	-12.4273	1.85802e-35	3.99663e-33	455.93	-0.710949	0.100387	-7.08207	1.42021e-12	5.63262e-12
gene:VDAG_JR2_Chr1g09380a	637.961	0.0712824	0.144862	0.492072	0.622668	0.999824	1039.81	-0.0577637	0.0764924	-0.755156	0.450155	0.999974	242.367	-0.0947455	0.136919	-0.691983	0.488948	0.999937	2565.84	0.103822	0.0645306	1.60889	0.107641	0.999931	19586.6	-0.0705701	0.21877	-0.322576	0.747016	0.812233	667.62	-1.22622	0.094326	-12.9998	1.22664e-38	1.53777e-37
gene:VDAG_JR2_Chr1g09390a	648.562	0.0291073	0.135001	0.215608	0.829293	0.999824	245.995	-0.126789	0.132886	-0.954123	0.340021	0.999974	1765.27	0.100607	0.103895	0.968355	0.332867	0.999937	2661.14	0.0524124	0.062138	0.843484	0.398958	0.999931	185.825	-0.917705	0.345928	-2.65287	0.00798096	0.0215986	1793.5	-0.651712	0.0732793	-8.89353	5.91988e-19	3.38053e-18
gene:VDAG_JR2_Chr1g09400a	5579.98	-0.0907477	0.0672407	-1.34959	0.177146	0.999824	1791.83	0.0713325	0.0814703	0.875564	0.381267	0.999974	1267.31	0.0454608	0.0834037	0.545069	0.585706	0.999937	1066.75	0.0940929	0.076798	1.2252	0.2205	0.999931	388.936	-0.329835	0.553234	-0.596193	0.551046	0.655297	2498.02	-0.362137	0.0707671	-5.11731	3.09923e-07	8.29454e-07
gene:VDAG_JR2_Chr1g09410a	3536.49	0.0099154	0.111743	0.088734	0.929293	0.999824	1270.96	-0.0187985	0.077954	-0.241148	0.80944	0.999974	2068.03	-0.0245103	0.0873244	-0.280681	0.778955	0.999937	239.88	-0.119041	0.130823	-0.909934	0.362857	0.999931	444.879	-0.504543	0.560293	-0.900498	0.367855	0.486398	3327.81	-0.443941	0.0636727	-6.97224	3.11936e-12	1.20739e-11
gene:VDAG_JR2_Chr1g09420a	16372.3	0.0063685	0.0813905	0.0782462	0.937632	0.999824	2148.59	0.0133884	0.0834037	0.160525	0.872468	0.999974	788.814	0.0460197	0.116242	0.395895	0.692182	0.999937	1721.76	0.0364269	0.0891364	0.408665	0.682785	0.999931	731.118	-0.523793	0.49966	-1.0483	0.294502	0.408606	2666.27	-0.339418	0.0636618	-5.33159	9.73579e-08	2.72084e-07
gene:VDAG_JR2_Chr1g09430a	3081.78	0.0109154	0.0819497	0.133196	0.894038	0.999824	804.72	0.0301325	0.105468	0.285704	0.775105	0.999974	824.342	0.114372	0.114354	1.00016	0.317234	0.999937	1270.92	0.0601873	0.0774723	0.776888	0.437225	0.999931	1608.89	-0.755247	0.104619	-7.21899	5.23743e-13	1.49367e-11	715.93	-1.00318	0.0944673	-10.6193	2.42276e-26	1.92485e-25
gene:VDAG_JR2_Chr1g09440a	539.498	0.0413203	0.109825	0.376237	0.706741	0.999824	808.967	-0.0115234	0.0953413	-0.120864	0.903798	0.999974	2288.52	0.00265561	0.0809556	0.0328034	0.973831	0.999937	2108	0.0369602	0.09259	0.399181	0.68976	0.999931	3391.43	0.694429	0.449634	1.54443	0.122484	0.204344	532.643	-0.536492	0.108471	-4.94596	7.57709e-07	1.95276e-06
gene:VDAG_JR2_Chr1g09450a	2588.17	0.0559295	0.0679379	0.823245	0.410368	0.999824	2324.68	-0.0250008	0.0876129	-0.285355	0.775372	0.999974	1286.92	-0.0160551	0.0791505	-0.202842	0.839258	0.999937	770.33	-0.0156417	0.105875	-0.147739	0.882549	0.999931	2968.23	-0.558962	0.160084	-3.49167	0.00048001	0.00201849	563.671	-0.449132	0.0967445	-4.64246	3.44288e-06	8.35655e-06
gene:VDAG_JR2_Chr1g09460a	2646.79	-0.037032	0.0810349	-0.456988	0.64768	0.999824	1339.65	0.0267384	0.0727039	0.36777	0.713044	0.999974	1834.69	-0.00924953	0.0716498	-0.129094	0.897284	0.999937	799.209	0.0328304	0.0934536	0.351302	0.725362	0.999931	2125.64	-0.86697	0.0987735	-8.77735	1.67366e-18	8.96219e-17	4839.82	-0.601253	0.0598114	-10.0525	8.95821e-24	6.35489e-23
gene:VDAG_JR2_Chr1g09470a	1039.29	-0.0539571	0.13081	-0.412484	0.679985	0.999824	1914.55	0.0405399	0.0664028	0.610514	0.541521	0.999974	636.928	-0.0533525	0.113751	-0.469031	0.639048	0.999937	2268.83	-0.0160345	0.0759151	-0.211216	0.832719	0.999931	643.889	-1.11409	0.163173	-6.82766	8.63099e-12	2.09438e-10	3351.59	-0.190067	0.0675376	-2.81425	0.00488919	0.00835737
gene:VDAG_JR2_Chr1g09480a	250.798	-0.063824	0.129943	-0.491169	0.623307	0.999824	635.192	-0.135845	0.092262	-1.47238	0.140917	0.999974	1345.93	-0.0149359	0.0778368	-0.191888	0.84783	0.999937	1308.04	0.0372384	0.0749688	0.496719	0.619387	0.999931	448.509	-0.881473	0.179519	-4.91018	9.09919e-07	7.89322e-06	15037.4	-0.2928	0.0544234	-5.38004	7.44689e-08	2.10158e-07
gene:VDAG_JR2_Chr1g09490a	1758.18	0.0228732	0.14545	0.157258	0.875041	0.999824	1352.17	-0.0751415	0.0709326	-1.05934	0.289447	0.999974	8499.39	-0.035085	0.080769	-0.434387	0.664008	0.999937	1856.39	0.0311527	0.0714871	0.435781	0.662996	0.999931	491.481	-0.648018	0.182676	-3.54736	0.000389108	0.00167908	2635.09	-0.527878	0.0631871	-8.35422	6.58693e-17	3.43953e-16
gene:VDAG_JR2_Chr1g09500a	1287.14	0.0226981	0.0980017	0.231609	0.816842	0.999824	8668.39	-0.0511373	0.0550556	-0.928831	0.352976	0.999974	605.694	-0.050123	0.105018	-0.47728	0.633162	0.999937	641.044	-0.0277811	0.0969113	-0.286665	0.774369	0.999931	4634.26	-0.467448	0.124205	-3.76353	0.000167535	0.000809049	588.806	0.244691	0.0966259	2.53235	0.01133	0.018337
gene:VDAG_JR2_Chr1g09510a	2070.83	-0.0892675	0.104019	-0.858186	0.39079	0.999824	614.015	-0.0835199	0.0885458	-0.943241	0.345558	0.999974	749.238	-0.102083	0.0958437	-1.0651	0.286831	0.999937	1371.74	0.0461897	0.0714673	0.646305	0.518082	0.999931	3213.96	-0.0714026	0.199798	-0.357373	0.720812	0.792569	2566.57	-0.00666122	0.0753979	-0.0883475	0.929601	0.943541
gene:VDAG_JR2_Chr1g09520a	820.486	0.0908307	0.160557	0.565724	0.571582	0.999824	794.125	-0.0047556	0.0897311	-0.0529983	0.957733	0.999974	1089.44	0.0758932	0.105975	0.716144	0.473902	0.999937	8663.02	0.0266199	0.0623544	0.426913	0.669443	0.999931	13185.5	-0.458954	0.127229	-3.60732	0.000309379	0.00138474	2102.09	-0.870047	0.0679337	-12.8073	1.49221e-37	1.78575e-36
gene:VDAG_JR2_Chr1g09530a	844.227	0.115259	0.13447	0.857139	0.391368	0.999824	1090.11	0.00516807	0.0757138	0.068258	0.94558	0.999974	292.734	0.0864427	0.131038	0.659677	0.509461	0.999937	591.11	-0.115523	0.0926091	-1.24743	0.21224	0.999931	2377.96	-0.604217	0.126479	-4.77723	1.7773e-06	1.43302e-05	1001.86	-0.205541	0.0764303	-2.68926	0.00716111	0.0119458
gene:VDAG_JR2_Chr1g09540a	2286.45	-0.0683944	0.0958457	-0.713589	0.475481	0.999824	305.961	0.138403	0.127971	1.08152	0.279466	0.999974	240.342	0.0195728	0.153863	0.12721	0.898774	0.999937	763.84	-0.0384232	0.0925494	-0.415164	0.678022	0.999931	586.322	0.442626	0.25485	1.73681	0.0824203	0.149098	379.554	0.942269	0.109962	8.56906	1.04333e-17	5.66535e-17
gene:VDAG_JR2_Chr1g09550a	1328.49	0.00820131	0.0874949	0.0937346	0.92532	0.999824	231.693	-0.165502	0.129948	-1.2736	0.202806	0.999974	458.174	-0.124966	0.108305	-1.15383	0.248569	0.999937	1070.22	0.0317891	0.081777	0.388729	0.697477	0.999931	2321.96	-0.0620127	0.234588	-0.264347	0.791512	0.847043	2934.92	1.21382	0.0726851	16.6998	1.31615e-62	2.97478e-61
gene:VDAG_JR2_Chr1g09560a	1917.38	0.049938	0.100981	0.494527	0.620934	0.999824	468.524	-0.133993	0.102334	-1.30937	0.19041	0.999974	2155.76	0.0328303	0.0760524	0.43168	0.665974	0.999937	284.602	0.0126539	0.125154	0.101107	0.919466	0.999931	1882.23	-0.991964	0.249803	-3.97099	7.15747e-05	0.00038392	1661.52	0.648429	0.0810012	8.00517	1.19297e-15	5.76518e-15
gene:VDAG_JR2_Chr1g09570a	633.756	-0.137169	0.100285	-1.36779	0.171378	0.999824	2220.55	0.045588	0.0679212	0.671189	0.5021	0.999974	300.966	0.162673	0.145017	1.12175	0.261967	0.999937	227.93	-0.132668	0.133458	-0.994076	0.320186	0.999931	904.806	-0.270268	0.108179	-2.49835	0.0124775	0.0313816	1849.55	-0.495594	0.0738442	-6.71134	1.92841e-11	7.12357e-11
gene:VDAG_JR2_Chr1g09580a	1324.81	-0.131123	0.126772	-1.03433	0.300984	0.999824	282.51	-0.0907613	0.129142	-0.702804	0.482178	0.999974	398.66	-0.16219	0.118267	-1.37139	0.170255	0.999937	464.407	-0.0779642	0.0995613	-0.783078	0.433582	0.999931	314.832	0.702643	0.252012	2.78814	0.00530121	0.0153883	1315.22	1.17915	0.0808862	14.5779	3.88074e-48	6.31628e-47
gene:VDAG_JR2_Chr1g09590a	8775.57	-0.0100521	0.0689284	-0.145833	0.884053	0.999824	416.477	-0.105986	0.109519	-0.967747	0.333171	0.999974	292.774	0.0520721	0.124678	0.417653	0.676201	0.999937	2185.14	0.077645	0.0685554	1.13259	0.257388	0.999931	3490.06	1.71449	0.367639	4.66353	3.10829e-06	2.33693e-05	859.385	0.126963	0.0918385	1.38246	0.166831	0.215583
gene:VDAG_JR2_Chr1g09600a	601.876	-0.138076	0.110441	-1.25022	0.21122	0.999824	287.545	-0.072856	0.117863	-0.618142	0.536482	0.999974	1492.21	0.0276582	0.0869973	0.317921	0.750545	0.999937	290.054	0.065647	0.126263	0.519921	0.603119	0.999931	1330.63	0.298389	0.198064	1.50653	0.131932	0.216632	2408.39	0.0427229	0.0704574	0.606365	0.544273	0.603794
gene:VDAG_JR2_Chr1g09610a	789.274	-0.0174242	0.098903	-0.176174	0.860157	0.999824	1481.94	-0.0659051	0.090384	-0.729168	0.465899	0.999974	399.601	-0.0984328	0.118422	-0.831203	0.405859	0.999937	406.624	-0.0964774	0.116236	-0.830012	0.406532	0.999931	1839.46	-0.244645	0.232936	-1.05027	0.293594	0.40757	1102.93	-0.637565	0.0788804	-8.08267	6.33636e-16	3.12056e-15
gene:VDAG_JR2_Chr1g09620a	1123	0.0947131	0.0882817	1.07285	0.283338	0.999824	414.002	-0.0677346	0.103001	-0.657614	0.510786	0.999974	721.04	0.0229042	0.0958819	0.23888	0.811199	0.999937	286.655	-0.00327059	0.129404	-0.0252742	0.979836	0.999931	1523.2	1.63341	0.454284	3.59556	0.000323693	0.00143837	1478.85	-0.866234	0.0703272	-12.3172	7.31946e-35	7.99461e-34
gene:VDAG_JR2_Chr1g09630a	299.36	0.0830566	0.142782	0.581701	0.560768	0.999824	736.696	0.0122128	0.102713	0.118902	0.905353	0.999974	1044.34	0.0101691	0.087879	0.115717	0.907877	0.999937	1441.89	-0.065488	0.0826809	-0.792058	0.428327	0.999931	896.399	0.450963	0.208923	2.15851	0.0308879	0.0672496	841.245	0.585295	0.0869679	6.73001	1.69655e-11	6.29901e-11
gene:VDAG_JR2_Chr1g09640a	239.694	-0.0577628	0.150674	-0.383364	0.70145	0.999824	1050.42	-0.0459146	0.083326	-0.551024	0.581617	0.999974	1174.59	-0.0251541	0.108546	-0.231736	0.816743	0.999937	429.356	0.115914	0.105395	1.09981	0.271416	0.999931	2188.92	0.00198264	0.230121	0.00861564	0.993126	0.995322	1372.72	-0.0653766	0.0708708	-0.922477	0.35628	0.420996
gene:VDAG_JR2_Chr1g09650a	477.446	-0.0722159	0.103431	-0.698203	0.48505	0.999824	1210.16	-0.0123632	0.0920829	-0.134261	0.893196	0.999974	1970.48	-0.0407895	0.0912148	-0.44718	0.654745	0.999937	737.563	0.0932792	0.096721	0.964415	0.334838	0.999931	1070.8	-0.453187	0.172451	-2.62792	0.00859096	0.0229629	7755.9	-0.438832	0.0593388	-7.39537	1.41016e-13	5.9734e-13
gene:VDAG_JR2_Chr1g09660a	2194.65	0.0172739	0.0716231	0.241178	0.809417	0.999824	2039.33	-0.0144845	0.0903556	-0.160306	0.87264	0.999974	206.256	0.0400166	0.153718	0.260325	0.794613	0.999937	1072	0.0905706	0.0788161	1.14914	0.250499	0.999931	1395.23	-0.773472	0.196744	-3.93136	8.44658e-05	0.000444795	609.886	-0.139127	0.0902181	-1.54212	0.123045	0.163664
gene:VDAG_JR2_Chr1g09670a	300.269	0.0906012	0.14124	0.641468	0.521219	0.999824	214.334	0.0787215	0.139225	0.565427	0.571784	0.999974	743.446	-0.0610563	0.0894495	-0.682579	0.494873	0.999937	1124.66	-0.148432	0.0860477	-1.72499	0.0845285	0.999931	989.347	1.13006	0.316347	3.57221	0.000353985	0.00154911	737.056	-0.266256	0.088923	-2.99423	0.00275135	0.00485652
gene:VDAG_JR2_Chr1g09680a	414.675	-0.112957	0.136673	-0.826478	0.408533	0.999824	787.22	0.0315476	0.085622	0.368452	0.712537	0.999974	11062.4	-0.0301282	0.0658123	-0.457791	0.647103	0.999937	1924.66	-0.104438	0.0810884	-1.28795	0.197764	0.999931	1242.12	-0.121335	0.119726	-1.01344	0.310851	0.425981	1089.06	-0.0315825	0.0786938	-0.401334	0.688174	0.73493
gene:VDAG_JR2_Chr1g09690a	281.586	-0.130312	0.139266	-0.935708	0.349424	0.999824	11369.8	-0.0239001	0.0628896	-0.380033	0.703921	0.999974	1107.61	0.0414145	0.0883882	0.468552	0.63939	0.999937	206.153	0.0462217	0.143052	0.323112	0.746611	0.999931	7667.84	-0.211718	0.107919	-1.96182	0.0497838	0.0993719	381.88	0.670601	0.113599	5.90325	3.56402e-09	1.11728e-08
gene:VDAG_JR2_Chr1g09700a	1560.7	0.0884411	0.113035	0.782426	0.433964	0.999824	1127.38	0.0195853	0.0806401	0.242873	0.808104	0.999974	901.853	0.0922114	0.10389	0.88759	0.374761	0.999937	745.641	-0.0459255	0.0852357	-0.538806	0.590021	0.999931	646.201	0.253939	0.149062	1.70358	0.0884604	0.15772	369.79	0.988366	0.112381	8.7948	1.43303e-18	8.0716e-18
gene:VDAG_JR2_Chr1g09710a	416.138	-0.0472973	0.112659	-0.419828	0.674611	0.999824	904.231	0.0277173	0.084357	0.328571	0.74248	0.999974	811.215	0.00771225	0.101874	0.0757035	0.939655	0.999937	10986.5	-0.0438971	0.0581886	-0.754394	0.450613	0.999931	713.916	-0.113559	0.218136	-0.520589	0.602653	0.699197	375.367	-0.962348	0.11299	-8.51711	1.63584e-17	8.80935e-17
gene:VDAG_JR2_Chr1g09720a	757.152	0.0951827	0.1166	0.81632	0.414317	0.999824	861.111	0.105606	0.0952613	1.10859	0.267608	0.999974	1002.79	0.058436	0.0936629	0.623897	0.532695	0.999937	1121.01	0.0817247	0.0811159	1.00751	0.313691	0.999931	949.945	-0.19725	0.161257	-1.2232	0.221253	0.327264	1650.34	-1.02168	0.07239	-14.1135	3.13595e-45	4.76004e-44
gene:VDAG_JR2_Chr1g09730a	1055.24	-0.0273207	0.10406	-0.262547	0.7929	0.999824	1027.56	0.0565285	0.0804856	0.702343	0.482465	0.999974	588.803	-0.0858852	0.105893	-0.811058	0.417332	0.999937	877.08	0.0201855	0.0944315	0.213759	0.830735	0.999931	315.908	0.407478	0.248102	1.64238	0.10051	0.174426	277.796	-0.176332	0.127496	-1.38304	0.166651	0.215374
gene:VDAG_JR2_Chr1g09740a	1302.18	0.198237	0.231998	0.854475	0.392842	0.999824	592.875	-0.141498	0.100778	-1.40406	0.160302	0.999974	2426.98	-0.110318	0.0865856	-1.27409	0.202632	0.999937	830.602	0.0812156	0.0840834	0.965894	0.334097	0.999931	250.199	0.251557	0.157584	1.59634	0.110414	0.188341	554.81	0.62321	0.0990855	6.28962	3.1825e-10	1.07759e-09
gene:VDAG_JR2_Chr1g09750a	2153.92	0.145306	0.25327	0.57372	0.566157	0.999824	2620.9	0.0408937	0.0683692	0.598131	0.549753	0.999974	351.713	8.66948e-06	0.125083	6.93097e-05	0.999945	0.999945	992.56	0.0358286	0.0815737	0.439217	0.660504	0.999931	399.828	-0.417702	0.123687	-3.37708	0.000732597	0.00293478	417.623	0.848501	0.108377	7.82919	4.91006e-15	2.30015e-14
gene:VDAG_JR2_Chr1g09760a	208.521	0.00560163	0.15392	0.0363933	0.970969	0.999824	366.411	0.0438734	0.114258	0.383985	0.70099	0.999974	511.156	-0.0715358	0.113621	-0.629601	0.528955	0.999937	590.671	-0.0694928	0.103092	-0.674085	0.500257	0.999931	1749.87	-0.480437	0.1738	-2.76431	0.00570433	0.0164195	1461.59	-0.141913	0.0773652	-1.83432	0.066606	0.0938973
gene:VDAG_JR2_Chr1g09770a	751.465	-0.0988047	0.0949051	-1.04109	0.297834	0.999824	548.494	0.0592966	0.10145	0.584492	0.558889	0.999974	1763.74	0.0560447	0.0741717	0.755607	0.449885	0.999937	2484.78	-0.0340814	0.0758168	-0.449523	0.653054	0.999931	240.492	-0.375799	0.189789	-1.98009	0.047694	0.095879	585.5	0.792147	0.0936385	8.45963	2.68223e-17	1.42829e-16
gene:VDAG_JR2_Chr1g09780a	11312.2	-0.0331886	0.112924	-0.293901	0.768833	0.999824	1801.54	0.0447631	0.0684308	0.654137	0.513023	0.999974	2742.82	0.0548925	0.0694915	0.789917	0.429576	0.999937	335.383	-0.134868	0.114436	-1.17855	0.238577	0.999931	649.367	1.15378	0.180609	6.38827	1.6777e-10	3.24568e-09	745.425	0.0127922	0.093097	0.137407	0.890709	0.910708
gene:VDAG_JR2_Chr1g09790a	1145.32	0.0699639	0.10047	0.696363	0.486201	0.999824	2748.27	-0.011632	0.0665238	-0.174855	0.861194	0.999974	821.59	-0.107065	0.094611	-1.13164	0.257787	0.999937	531	0.0449803	0.103366	0.435156	0.663449	0.999931	442.971	1.15105	0.21268	5.4121	6.2291e-08	7.19978e-07	955.381	-0.377796	0.0812425	-4.65023	3.3156e-06	8.06502e-06
gene:VDAG_JR2_Chr1g09800a	928.002	0.106243	0.109063	0.974139	0.329988	0.999824	866.183	-0.0250661	0.0940589	-0.266494	0.789859	0.999974	31.1602	0.101093	0.363345	0.278228	0.780838	0.999937	1749.04	0.0385188	0.0721384	0.533956	0.593372	0.999931	1415.46	0.00352348	0.170524	0.0206627	0.983515	0.988265	1366.34	0.289593	0.0792435	3.65448	0.000257706	0.000515996
gene:VDAG_JR2_Chr1g09810a	845.311	0.0587725	0.149981	0.391867	0.695156	0.999824	30.128	-0.0714555	0.353311	-0.202245	0.839725	0.999974	1707.87	0.117149	0.0789619	1.48362	0.13791	0.999937	2759.47	0.0782945	0.0656024	1.19347	0.232685	0.999931	609.824	1.05999	0.25568	4.14577	3.38678e-05	0.000197484	1566.98	-0.967678	0.0728473	-13.2837	2.87981e-40	3.78254e-39
gene:VDAG_JR2_Chr1g09820a	1000.14	-0.0162132	0.11386	-0.142396	0.886767	0.999824	1694.96	0.0243744	0.0695405	0.350506	0.725959	0.999974	18819.2	0.0212659	0.0865268	0.245772	0.805859	0.999937	833.775	-0.0571263	0.0981306	-0.582146	0.560468	0.999931	678.86	-0.0229579	0.164452	-0.139603	0.888974	0.920438	196.85	-0.208468	0.156669	-1.33063	0.183312	0.234492
gene:VDAG_JR2_Chr1g09830a	624.698	0.0181322	0.102481	0.176932	0.859562	0.999824	18863.3	-0.0450412	0.0657043	-0.685513	0.49302	0.999974	402.58	-0.0270362	0.113776	-0.237627	0.81217	0.999937	28.7074	-0.132679	0.350481	-0.378563	0.705013	0.999931	867.412	-0.428998	0.139364	-3.07827	0.00208208	0.00709742	911.975	0.395277	0.0810243	4.8785	1.06894e-06	2.71032e-06
gene:VDAG_JR2_Chr1g09840a	2588.66	0.0105685	0.0829472	0.127412	0.898614	0.999824	402.977	-0.0982114	0.105395	-0.931845	0.351417	0.999974	364.339	0.227694	0.117173	1.94322	0.0519896	0.999937	1659.32	0.0425404	0.0714145	0.595682	0.551387	0.999931	1399.5	0.555072	0.268637	2.06626	0.0388042	0.0809973	10308	-0.363259	0.0610746	-5.94779	2.71785e-09	8.58978e-09
gene:VDAG_JR2_Chr1g09850a	369.959	0.0765738	0.158075	0.484414	0.628092	0.999824	356.099	0.0960901	0.118706	0.809482	0.418238	0.999974	690.355	0.0848664	0.0906606	0.936089	0.349227	0.999937	19047.7	0.0620365	0.0590615	1.05037	0.293547	0.999931	1456.04	-0.933673	0.320358	-2.91447	0.00356297	0.0111073	1050.69	-0.225791	0.0793759	-2.84458	0.00444704	0.00765121
gene:VDAG_JR2_Chr1g09860a	545.922	0.0506781	0.137667	0.368122	0.712782	0.999824	684.173	-0.0129815	0.0850848	-0.152571	0.878737	0.999974	712.848	0.0283267	0.0958355	0.295576	0.767554	0.999937	399.282	-0.0435267	0.108221	-0.402204	0.687534	0.999931	180.933	-0.217589	0.278314	-0.781811	0.434326	0.552308	974.353	0.20267	0.0799426	2.53519	0.0112386	0.0181939
gene:VDAG_JR2_Chr1g09870a	1763.13	-0.0119678	0.088411	-0.135365	0.892323	0.999824	719.051	-0.0198559	0.0862394	-0.230241	0.817904	0.999974	1372.46	0.0404961	0.0767957	0.527323	0.597969	0.999937	351.153	0.134037	0.117547	1.14029	0.254165	0.999931	823.153	0.341513	0.125757	2.71565	0.00661457	0.0184821	777.088	-0.231617	0.0837824	-2.76451	0.0057008	0.00963828
gene:VDAG_JR2_Chr1g09880a	2754.62	0.000290715	0.0746319	0.00389532	0.996892	0.999824	1370.38	-0.0368618	0.0692566	-0.53225	0.594553	0.999974	216.156	0.0276193	0.151972	0.181739	0.855788	0.999937	690.879	0.0928037	0.0876205	1.05915	0.289529	0.999931	9665.93	-0.307697	0.23027	-1.33624	0.181469	0.279426	1049.95	0.0840004	0.0808911	1.03844	0.299066	0.360917
gene:VDAG_JR2_Chr1g09890a	810.496	-0.220191	0.136047	-1.61849	0.105557	0.999824	211.66	-0.108448	0.154267	-0.70299	0.482062	0.999974	289.33	-0.0235323	0.14628	-0.160871	0.872195	0.999937	702.553	-0.00679514	0.0972493	-0.0698734	0.944294	0.999931	1099.94	0.145923	0.236566	0.61684	0.53734	0.642793	558.722	-0.365841	0.103913	-3.52064	0.000430513	0.000835789
gene:VDAG_JR2_Chr1g09900a	28.4897	-0.238203	0.364953	-0.652697	0.513952	0.999824	298.876	-0.00351352	0.120363	-0.029191	0.976712	0.999974	522.269	0.0350488	0.103251	0.339451	0.73427	0.999937	1360.11	0.0210712	0.0732908	0.287501	0.773728	0.999931	800.846	-0.123677	0.229198	-0.539606	0.589469	0.688917	2254.12	-0.46542	0.0709272	-6.56193	5.31148e-11	1.89755e-10
gene:VDAG_JR2_Chr1g09910a	1730.01	0.0876393	0.0798823	1.09711	0.272595	0.999824	533.942	0.0253401	0.0934635	0.271123	0.786297	0.999974	1773.94	-0.0958901	0.0778818	-1.23123	0.218238	0.999937	203.349	-0.145006	0.154591	-0.938	0.348244	0.999931	728.439	-0.179477	0.111874	-1.60428	0.108653	0.185988	391.897	0.197505	0.108693	1.81709	0.0692028	0.0972702
[truncated: 11,588 more rows]

## Sheet: TableS2_VectorGeneration
Table S2. Primers used to generate homologous recombination knockout and complementation vectors in V. dahliae
[truncated: 25 more rows]

[truncated: 4 more sheets: TableS3_ConfirmVector, TableS4_ConfirmSelection, TableS5_qPCR, TableS6_TE-MappingParameter]
